# Supplementary material for: Probing the molecular determinants of Ty1 retrotransposon restriction specificity in yeast
Source: PLoS Genet. 2025 Oct 9;21(10):e1011898. doi: 10.1371/journal.pgen.1011898 (PMC12530519; doi:10.1371/journal.pgen.1011898)
Supplement: S1 Data File — (XLSX) [file pgen.1011898.s014.xlsx]

## Sheet: Source_data_inventory
	Tab 1- Inventory
	Tab 2 -Retromobility data; Fig 1, Fig 5 and S2 Fig
	Tab 3 - Sedimentation data; Fig 3A (p18m)
	Tab 4- Sedimentation data; Fig 3B (Drt2m)
	Tab 5 - MALLS chromatogram data; Fig 4
	Tab 6- p18 & Drt2 sequences; S1 Fig

## Sheet: Fig_1,5,S2_Retromobility
		Adjustment Factor:	7
Data appears in figure:	Strain & Label	Retromobility Frequency	Adjusted Frequency	Adjusted Average	Adjusted Std Dev	Fold Restriction	p-value
Fig 1	DG4305	0.000978446	9784.46
	Ty1/DRT2	0.000725815	7258.15
		0.000589474	5894.74
		0.0010787	10787	8431.08	2250.23	1.07167	0.701545
	DG4303	0.00116706	11670.6
	Ty1/drt2Δ	0.000715294	7152.94
		0.000941176	9411.76
		0.000790588	7905.88	9035.29	1992.1	1	Reference
Fig 1	DG4259	4.43966e-06	44.3966
	Ty1'/DRT2	4.43966e-06	44.3966
		2.58621e-06	25.8621
		3.62069e-06	36.2069	37.7155	8.79493	3.98263	0.000130167
	DG4304	1.24081e-05	124.081
	Ty1'/drt2Δ	1.34835e-05	134.835
		1.73162e-05	173.162
		1.6875e-05	168.75	150.207	24.4244	1	Reference
Fig 5	DG3739	0.0180931	180931
	Ty1/empty	0.0246563	246563
		0.0313969	313969
		0.0289135	289135	257650	58228.9	1	Reference
	DG4147	1.0219e-06	10.219
	Ty1/p18m	1.16788e-06	11.6788
		1.24088e-06	12.4088
		1.09489e-06	10.9489	11.3139	0.942332	22772.9	0.000115785
	DG4574	0.00127633	12763.3
	Ty1/p18m-VTF	0.00125898	12589.8
		0.0013259	13259
		0.00146221	14622.1	13308.6	920.431	19.3597	0.00015595
	DG4573	0.0113912	113912
	Ty1/Drt2m	0.0171522	171522
		0.0168903	168903
		0.0186579	186579	160229	31845.6	1.60801	0.0260911
	DG4575	6.85484e-06	68.5484
	Ty1/Drt2m-AVL	4.90591e-06	49.0591
		5.24194e-06	52.4194
		5.98118e-06	59.8118	57.4597	8.64997	4484.01	0.000115901
Fig 5	DG4581	0.0286758	286758
	Ty1-VTF/empty	0.0286758	286758
		0.0290411	290411
		0.0242922	242922	276712	22592.4	1	Reference
	DG4582	0.00375652	37565.2
	Ty1-VTF/p18m	0.00326957	32695.7
		0.00271304	27130.4
		0.0032	32000	32347.8	4269.44	8.55428	7.06871e-07
	DG4584	2.23714e-07	2.23714
	Ty1-VTF/p18m-VTF	3.91499e-07	3.91499
		3.3557e-07	3.3557
		3.91499e-07	3.91499	3.3557	0.790947	82460.3	3.04376e-07
	DG4583	4.57245e-06	45.7245
	Ty1-VTF/Drt2m	3.44418e-06	34.4418
		4.51306e-06	45.1306
		4.15677e-06	41.5677	41.7162	5.18535	6633.22	3.04627e-07
	DG4585	0.0329474	329474
	Ty1-VTF/Drt2m-AVL	0.0286316	286316
		0.0315789	315789
		0.0306316	306316	309474	18130.5	0.894138	0.0643783
Fig 5	DG4576	0.00068556	6855.6
	Ty1'/empty	0.000831309	8313.09
		0.000545209	5452.09
		0.000534413	5344.13	6491.23	1396.14	1	Reference
	DG4577	0.00059751	5975.1
	Ty1'/p18m	0.00114523	11452.3
		0.00224066	22406.6
		0.000813278	8132.78	11991.7	7299.6	0.54131	0.189308
	DG4579	1.5873e-05	158.73
	Ty1'/p18m-VTF	1.39683e-05	139.683
		9.52381e-06	95.2381
		5.71429e-06	57.1429	112.698	45.601	57.5982	9.69371e-05
	DG4578	4.96109e-06	49.6109
	Ty1'/Drt2m	4.47471e-06	44.7471
		4.76654e-06	47.6654
		6.03113e-06	60.3113	50.5837	6.78614	128.327	9.15018e-05
	DG4580	0.000129944	1299.44
	Ty1'/Drt2m-AVL	0.000146893	1468.93
		0.000231638	2316.38
		9.60452e-05	960.452	1511.3	576.852	4.29513	0.000584883
Fig 5	DG4586	0.00171859	17185.9
	Ty1'-AVL/empty	0.0018191	18191
		0.00140704	14070.4
		0.00154774	15477.4	16231.2	1824.8	1	Reference
	DG4587	2.39437e-05	239.437
	Ty1'-AVL/p18m	2.5e-05	250
		2.1831e-05	218.31
		2.5e-05	250	239.437	14.9389	67.7889	2.21344e-06
	DG4589	0.000200772	2007.72
	Ty1'-AVL/p18m-VTF	0.000324324	3243.24
		0.0003861	3861
		0.0003861	3861	3243.24	873.645	5.00461	1.37177e-05
	DG4588	6.05405e-05	605.405
	Ty1'-AVL/Drt2m	5.51351e-05	551.351
		5.2973e-05	529.73
		3.78378e-05	378.378	516.216	97.2472	31.4426	2.47361e-06
	DG4590	3.0303e-06	30.303					No retromobility events observed. Fold restriction and p-value reported for if one event had been observed.
	Ty1'-AVL/Drt2m-AVL	0	0
		0	0
		0	0			2142.51	2.03321e-06
Fig S2	DG4576	0.000609642	6096.42
	Ty1'/empty	0.000497667	4976.67
		0.000479005	4790.05
		0.000696734	6967.34	5707.62	1018.87	1	3.07829e-05
	DG4578	2.31855e-06	23.1855
	Ty1'/Drt2m	1.10887e-06	11.0887
		1.6129e-06	16.129
		2.62097e-06	26.2097	19.1532	6.83703	297.998	Reference
	DG4599	6.86071e-06	68.6071
	Ty1'/Drt2m-SSS	1.06029e-05	106.029
		9.35551e-06	93.5551
		5.40541e-06	54.0541	80.5613	23.5442	70.8481	0.00242934
Fig S2	DG3739	0.0172973	172973
	Ty1/empty	0.0234234	234234
		0.018018	180180
		0.0209009	209009	199099	28125.8	1	7.75722e-06
	DG4147	7.53012e-08	0.753012
	Ty1/p18m	0	0
		0	0
		7.53012e-08	0.753012	0.376506	0.434752	528807	Reference
	DG4350	7.19027e-07	7.19027
	Ty1/p18m-F323S	2.21239e-07	2.21239
		0	0
		0	0	2.35066	3.39078	84699.1	0.292017
Fig S2	DG3735	0.0176954	176954
	Ty1 WT	0.0192103	192103
		0.0191781	191781
		0.0181789	181789	185657	7522.35	1	Reference
	DG4348	0.000204898	2048.98
	Ty1 F323S	0.000172914	1729.14
		0.000222889	2228.89
		0.000194903	1949.03	1989.01	208.382	93.3415	4.95656e-09

## Sheet: Fig 3A_p18m
Raduis IF	Cell6 45uM_20k IF_S1	Cell6 45uM_20k IF_S2	Cell6 45uM_20k IF_S3	Cell6 45uM_23k IF_S1	Cell6 45uM_23k IF_S2	Cell6 45uM_23k IF_S3	Cell6 45uM_26k IF_S1	Cell6 45uM_26k IF_S2	Cell6 45uM_26k IF_S3		FIT Raduis IF	FIT Cell6 45uM_20k IF_S1	FIT Cell6 45uM_20k IF_S2	FIT Cell6 45uM_20k IF_S3	FIT Cell6 45uM_23k IF_S1	FIT Cell6 45uM_23k IF_S2	FIT Cell6 45uM_23k IF_S3	FIT Cell6 45uM_26k IF_S1	FIT Cell6 45uM_26k IF_S2	FIT Cell6 45uM_26k IF_S3		RESID Raduis IF	RESID Cell6 45uM_20k IF_S1	RESID Cell6 45uM_20k IF_S2	RESID Cell6 45uM_20k IF_S3	RESID Cell6 45uM_23k IF_S1	RESID Cell6 45uM_23k IF_S2	RESID Cell6 45uM_23k IF_S3	RESID Cell6 45uM_26k IF_S1	RESID Cell6 45uM_26k IF_S2	RESID Cell6 45uM_26k IF_S3			Raduis ABS	Cell6 45uM_20k ABS_S1	Cell6 45uM_20k ABS_S2	Cell6 45uM_20k ABS_S3	Cell6 45uM_23k ABS_S1	Cell6 45uM_23k ABS_S2	Cell6 45uM_23k ABS_S3	Cell6 45uM_26k ABS_S1	Cell6 45uM_26k ABS_S2	Cell6 45uM_26k ABS_S3		FIT Raduis ABS	FIT Cell6 45uM_20k ABS_S1	FIT Cell6 45uM_20k ABS_S2	FIT Cell6 45uM_20k ABS_S3	FIT Cell6 45uM_23k ABS_S1
6.7826	0.21294	0.215014	0.215813	0.115618	0.113454	0.119647	0.054012	0.0514464	0.0533975		6.7826	0.215179	0.214835	0.215366	0.11338	0.112714	0.113692	0.0552126	0.055596	0.0553665		6.7826	-0.00223887	0.000179291	0.000446975	0.00223762	0.000739574	0.0059551	-0.00120062	-0.00414962	-0.00196904			6.7803	0.0442846	0.0386876	0.0454632	0.0183503	0.0181819	0.0177974	0.0026568	0.00357181	0.00349718		6.7803	0.0375637	0.0373194	0.0374724	0.0192392
6.7833	0.213499	0.216075	0.216263	0.117751	0.117655	0.120357	0.0523553	0.0525379	0.0515959		6.7833	0.216302	0.215956	0.216491	0.114097	0.113427	0.114411	0.0556208	0.0560073	0.0557758		6.7833	-0.00280255	0.000118852	-0.000228107	0.00365329	0.00422788	0.00594664	-0.00326554	-0.00346941	-0.00417984			6.7813	0.0459526	0.0432021	0.0465165	0.0205111	0.0159961	0.0206195	0.000870076	0.00105244	0.00654128		6.7813	0.0378462	0.0376279	0.0377823	0.0194136
6.784	0.216151	0.220564	0.218459	0.120826	0.116404	0.119507	0.0505387	0.0512533	0.0511764		6.784	0.217432	0.217084	0.217622	0.114819	0.114144	0.115135	0.0560324	0.056422	0.0561884		6.784	-0.00128123	0.00348067	0.000836849	0.00600678	0.00225997	0.00437176	-0.00549366	-0.00516868	-0.00501204			6.7823	0.0396043	0.0445921	0.0409745	0.0207059	0.0196699	0.0228443	0.000918389	0.00492527	0.00328516		6.7823	0.0381313	0.0378826	0.0380382	0.0195722
6.7847	0.215127	0.220278	0.21749	0.121842	0.118267	0.12057	0.0525974	0.0530579	0.052489		6.7847	0.218569	0.218218	0.218761	0.115547	0.114867	0.115864	0.0564473	0.0568402	0.0566047		6.7847	-0.00344169	0.00205958	-0.00127089	0.00629514	0.00340056	0.00470603	-0.00384992	-0.00378227	-0.0041157			6.7832	0.0339262	0.0474434	0.0376252	0.0199618	0.0240508	0.0266037	0.0075331	0.0113114	0.0110019		6.7832	0.0383899	0.0381679	0.0384688	0.019768
6.7854	0.216364	0.221203	0.217636	0.121869	0.121562	0.120135	0.053804	0.0538438	0.0521869		6.7854	0.219713	0.21936	0.219906	0.116279	0.115595	0.116599	0.0568659	0.057262	0.0570244		6.7854	-0.00334871	0.00184286	-0.00227028	0.00558949	0.00596786	0.00353611	-0.00306185	-0.00341821	-0.00483751			6.7843	0.0340333	0.0385057	0.0305458	0.0239857	0.0225192	0.018473	0.0120679	0.0136789	0.0143933		6.7843	0.0387089	0.0384557	0.0387592	0.0199481
6.7861	0.217177	0.223382	0.21862	0.12137	0.119422	0.119775	0.0560943	0.0543042	0.0553934		6.7861	0.220864	0.220508	0.221058	0.117017	0.116328	0.117339	0.0572879	0.0576873	0.0574476		6.7861	-0.00368714	0.0028739	-0.00243819	0.00435311	0.00309396	0.00243545	-0.00119359	-0.00338304	-0.00205421			6.7852	0.03336	0.0346069	0.0342402	0.022587	0.0211095	0.0194489	0.0108309	0.0125609	0.0131847		6.7852	0.0389723	0.038746	0.0390523	0.0201116
6.7868	0.217486	0.222842	0.218336	0.122497	0.121101	0.120204	0.0561402	0.0571268	0.0567869		6.7868	0.222022	0.221664	0.222218	0.11776	0.117066	0.118085	0.0577135	0.0581161	0.0578744		6.7868	-0.00453562	0.00117779	-0.00388199	0.00473636	0.004035	0.00211954	-0.00157326	-0.000989318	-0.00108743			6.7862	0.0383327	0.0391071	0.039396	0.0214016	0.0189783	0.0242786	0.00924409	0.00930989	0.0112185		6.7862	0.0392673	0.0390389	0.0393478	0.0203137
6.7875	0.220167	0.2249	0.221503	0.121121	0.120029	0.119812	0.0578777	0.0572518	0.0568879		6.7875	0.223187	0.222827	0.223384	0.118509	0.11781	0.118836	0.0581427	0.0585487	0.0583048		6.7875	-0.00301969	0.00207317	-0.00188154	0.00261176	0.00221896	0.000976562	-0.000264943	-0.00129688	-0.00141686			6.7873	0.0338886	0.0408828	0.0396011	0.025538	0.0197323	0.023287	0.00546929	0.00986821	0.00676016		6.7873	0.0395948	0.0393048	0.039646	0.020574
6.7882	0.221831	0.226066	0.222778	0.122688	0.119996	0.120289	0.0588728	0.0564432	0.0576653		6.7882	0.224359	0.223996	0.224558	0.119263	0.11856	0.119592	0.0585755	0.0589849	0.0587389		6.7882	-0.00252855	0.00206983	-0.00177985	0.00342494	0.001436	0.000696659	0.000297286	-0.00254172	-0.00107354			6.7882	0.0452091	0.0376819	0.0397701	0.0181007	0.0196551	0.0216456	0.00604479	0.00725311	0.00989253		6.7882	0.0398651	0.0396026	0.0399468	0.0207624
6.7889	0.222682	0.225781	0.223794	0.123259	0.121201	0.123034	0.0580234	0.0591592	0.0568224		6.7889	0.225539	0.225173	0.225739	0.120023	0.119314	0.120354	0.059012	0.0594247	0.0591765		6.7889	-0.00285691	0.000607967	-0.0019446	0.00323635	0.00188637	0.00267982	-0.000988618	-0.000265479	-0.00235415			6.7892	0.0404618	0.0404063	0.0383465	0.0234666	0.0249704	0.0200147	0.0064805	0.00919227	0.0092338		6.7892	0.040168	0.0399031	0.04022	0.0209528
6.7895	0.224619	0.227108	0.2245	0.123773	0.122378	0.125091	0.0582649	0.0579395	0.0562335		6.7895	0.226556	0.226188	0.226757	0.120678	0.119966	0.121012	0.0593893	0.0598049	0.0595549		6.7895	-0.00193703	0.000919938	-0.00225699	0.00309473	0.00241184	0.00407911	-0.00112443	-0.00186545	-0.00332135			6.7902	0.0402999	0.0432122	0.0381504	0.0202611	0.0209786	0.0226568	0.00791893	0.00546026	0.011355		6.7902	0.0404738	0.0402062	0.040526	0.0211261
6.7902	0.224232	0.226488	0.226341	0.126503	0.125998	0.12539	0.0574169	0.0573671	0.0573932		6.7902	0.227749	0.227379	0.227952	0.121448	0.120731	0.121784	0.0598326	0.0602518	0.0599996		6.7902	-0.00351739	-0.000890851	-0.00161076	0.0050543	0.00526619	0.00360632	-0.00241573	-0.00288475	-0.00260639			6.7912	0.0405794	0.0417794	0.0411108	0.0212854	0.0274228	0.0229392	0.00680718	0.01072	0.011267		6.7912	0.0407821	0.0405121	0.0408346	0.0213203
6.7909	0.224334	0.227473	0.22632	0.127351	0.126872	0.126265	0.0586368	0.0571257	0.0600208		6.7909	0.228949	0.228577	0.229153	0.122224	0.121502	0.122562	0.0602798	0.0607024	0.0604479		6.7909	-0.00461507	-0.00110412	-0.0028339	0.00512732	0.00537039	0.00370301	-0.00164302	-0.00357676	-0.000427127			6.7922	0.0414035	0.0410033	0.0380654	0.0196582	0.0246057	0.0194839	0.00927203	0.0113425	0.0129991		6.7922	0.0410932	0.0407898	0.041146	0.0215166
6.7916	0.224559	0.227697	0.227065	0.125992	0.127827	0.12722	0.0606263	0.0595842	0.0611503		6.7916	0.230157	0.229782	0.230363	0.123005	0.122278	0.123346	0.0607307	0.0611568	0.0609001		6.7916	-0.00559831	-0.00208473	-0.00329769	0.00298643	0.00554824	0.00387383	-0.000104442	-0.00157267	0.00025022			6.7932	0.0409154	0.0411053	0.0414383	0.0183979	0.0240675	0.0185655	0.0119849	0.012117	0.0115241		6.7932	0.041407	0.0411321	0.0414287	0.0216951
6.7923	0.226361	0.228778	0.229055	0.126723	0.128228	0.126031	0.0619208	0.0608483	0.0611464		6.7923	0.231372	0.230994	0.231579	0.123792	0.12306	0.124135	0.0611855	0.0616151	0.0613561		6.7923	-0.00501132	-0.00221622	-0.00252414	0.00293057	0.00516748	0.00189542	0.000735275	-0.000766754	-0.000209689			6.7942	0.0427008	0.0428869	0.0409613	0.0228382	0.0219192	0.0181485	0.0132534	0.0101359	0.0100728		6.7942	0.0417237	0.0414147	0.0417773	0.0219155
6.793	0.227745	0.230003	0.230893	0.127231	0.127242	0.126255	0.0633366	0.0614436	0.0623646		6.793	0.232595	0.232215	0.232804	0.124585	0.123848	0.12493	0.0616441	0.0620773	0.0618161		6.793	-0.00484967	-0.00221205	-0.00191003	0.00264598	0.0033939	0.00132442	0.00169248	-0.000633776	0.000548542			6.7951	0.0433038	0.0434124	0.0417733	0.020393	0.0200524	0.018342	0.0124949	0.00951523	0.012282		6.7951	0.0420113	0.0417313	0.0420652	0.0220978
6.7937	0.232163	0.232643	0.232769	0.128689	0.128353	0.129685	0.0598503	0.0592161	0.0606222		6.7937	0.233825	0.233442	0.234035	0.125384	0.124642	0.125732	0.0621067	0.0625435	0.0622799		6.7937	-0.00166237	-0.00079906	-0.00126624	0.00330484	0.00371075	0.00395381	-0.00225633	-0.00332737	-0.00165772			6.7961	0.043991	0.0425951	0.0444026	0.0198516	0.023326	0.021303	0.0127882	0.0102179	0.00849029		6.7961	0.0423334	0.0420829	0.04242	0.0223024
6.7944	0.233678	0.235173	0.235738	0.129965	0.128012	0.129035	0.0609179	0.0595597	0.0594398		6.7944	0.235063	0.234677	0.235275	0.126189	0.125441	0.126539	0.0625731	0.0630136	0.0627477		6.7944	-0.00138468	0.000495315	0.000462949	0.00377685	0.00257087	0.00249636	-0.00165522	-0.00345391	-0.00330794			6.7972	0.046941	0.0436235	0.0440929	0.0232275	0.0225588	0.0196173	0.0105456	0.00984798	0.00961572		6.7972	0.0426911	0.0423732	0.042713	0.0225091
6.7951	0.234909	0.236729	0.237212	0.132678	0.129519	0.131502	0.0591538	0.0597222	0.0576753		6.7951	0.236308	0.23592	0.236522	0.126999	0.126247	0.127352	0.0630436	0.0634878	0.0632196		6.7951	-0.00139964	0.000808954	0.000690401	0.00567889	0.00327206	0.00414991	-0.00388977	-0.00376558	-0.00554425			6.7981	0.0446198	0.0411911	0.0459861	0.0230836	0.0216962	0.0242808	0.00993306	0.0103087	0.0101069		6.7981	0.0429863	0.0427311	0.0430412	0.0227181
6.7958	0.23713	0.237373	0.237069	0.134537	0.130743	0.132426	0.0586677	0.0604704	0.0583165		6.7958	0.237562	0.237171	0.237777	0.127816	0.127058	0.128171	0.0635181	0.0639659	0.0636953		6.7958	-0.000431716	0.000202537	-0.000707209	0.0067215	0.003685	0.00425506	-0.0048504	-0.00349557	-0.00537884			6.7992	0.0437008	0.0466207	0.0458927	0.0220014	0.0203671	0.0210342	0.0117639	0.0120903	0.00964873		6.7992	0.0433505	0.0430268	0.0433725	0.0229081
6.7965	0.237311	0.239386	0.239064	0.135383	0.132176	0.133389	0.0587051	0.0601923	0.0588144		6.7965	0.238823	0.238429	0.239039	0.128638	0.127875	0.128996	0.0639967	0.0644483	0.0641753		6.7965	-0.00151187	0.000957012	2.50936e-05	0.00674492	0.00430059	0.00439298	-0.00529156	-0.00425601	-0.0053609			6.8002	0.0438411	0.0449515	0.0464825	0.0191883	0.0207645	0.0236125	0.0107245	0.0124204	0.0095639		6.8002	0.0436847	0.0433579	0.0437067	0.0231214
6.7972	0.238752	0.239333	0.239635	0.13495	0.133073	0.135206	0.0593668	0.0612105	0.0606356		6.7972	0.240092	0.239695	0.24031	0.129467	0.128699	0.129827	0.0644793	0.0649347	0.0646593		6.7972	-0.00133955	-0.000361919	-0.000674248	0.00548345	0.0043745	0.00537896	-0.00511251	-0.00372428	-0.00402373			6.8016	0.0443195	0.0437838	0.0480357	0.0213925	0.0232832	0.0243594	0.00996582	0.0119427	0.0118531		6.8016	0.0441575	0.043692	0.0440103	0.0233369
6.7978	0.237613	0.241045	0.24001	0.135602	0.134615	0.135617	0.06018	0.0622109	0.0619479		6.7978	0.241185	0.240787	0.241405	0.130182	0.129409	0.130544	0.0648962	0.0653549	0.0650774		6.7978	-0.00357181	0.000258207	-0.00139481	0.00541991	0.00520563	0.00507319	-0.00471614	-0.00314403	-0.00312942			6.8026	0.0427216	0.045695	0.0461588	0.0238573	0.0226075	0.0226818	0.0104935	0.0100661	0.0109366		6.8026	0.044499	0.0440292	0.0443503	0.0235328
6.7985	0.239078	0.240687	0.24221	0.136465	0.136666	0.135619	0.0619034	0.0615659	0.0624881		6.7985	0.242469	0.242067	0.24269	0.131022	0.130244	0.131387	0.0653865	0.0658491	0.0655691		6.7985	-0.00339037	-0.00138056	-0.000479996	0.00544286	0.00642276	0.00423265	-0.00348312	-0.00428319	-0.00308102			6.8036	0.0462865	0.0471327	0.047741	0.0222688	0.0211524	0.0213158	0.0134896	0.00793752	0.0118506		6.8036	0.0448436	0.0443694	0.0446934	0.0237748
6.7992	0.239672	0.242783	0.244327	0.134042	0.136022	0.136235	0.0642364	0.0635928	0.0636719		6.7992	0.24376	0.243356	0.243983	0.131868	0.131085	0.132236	0.0658811	0.0663476	0.0660651		6.7992	-0.00408804	-0.000573516	0.00034374	0.00217354	0.00493765	0.00399959	-0.00164478	-0.00275475	-0.00239313			6.8045	0.048074	0.0471057	0.0477012	0.0245915	0.0216277	0.0202824	0.0109258	0.0116813	0.0131779		6.8045	0.0451566	0.0446784	0.0450396	0.0239751
6.7999	0.240805	0.241661	0.244992	0.136865	0.13641	0.136543	0.0655036	0.0646018	0.0651559		6.7999	0.24506	0.244653	0.245284	0.132721	0.131932	0.133091	0.06638	0.0668503	0.0665653		6.7999	-0.0042547	-0.00299239	-0.000292659	0.00414389	0.00447869	0.00345242	-0.000876382	-0.00224853	-0.00140941			6.8055	0.0420965	0.0474059	0.0438197	0.0260187	0.0220023	0.028012	0.00958525	0.0147859	0.0136315		6.8055	0.0455072	0.0450245	0.0453891	0.0241998
6.8006	0.243595	0.2439	0.246765	0.137079	0.135409	0.138162	0.0656526	0.0645106	0.0654747		6.8006	0.246368	0.245958	0.246594	0.13358	0.132785	0.133952	0.0668831	0.0673574	0.0670698		6.8006	-0.00277263	-0.00205851	0.000170827	0.00349975	0.00262403	0.00420964	-0.00123053	-0.00284678	-0.00159508			6.8065	0.0434208	0.0419995	0.0442449	0.0276134	0.0251617	0.0263917	0.0129156	0.0162741	0.0149454		6.8065	0.045861	0.0454089	0.0457417	0.0244269
6.8013	0.245156	0.246621	0.247082	0.139298	0.136281	0.138624	0.0649274	0.0651025	0.0655217		6.8013	0.247684	0.247271	0.247911	0.134445	0.133645	0.13482	0.0673906	0.0678689	0.0675787		6.8013	-0.00252771	-0.000649691	-0.000828862	0.00485331	0.00263596	0.00380361	-0.00246321	-0.00276637	-0.00205708			6.8075	0.0415586	0.039952	0.0448507	0.0260478	0.0274529	0.0242527	0.0118986	0.0157585	0.0159886		6.8075	0.046218	0.0457262	0.0460617	0.0246565
6.802	0.247266	0.247751	0.24851	0.139342	0.138011	0.141384	0.0661148	0.0640602	0.0643023		6.802	0.249008	0.248593	0.249237	0.135317	0.134511	0.135695	0.0679024	0.0683847	0.068092		6.802	-0.0017423	-0.000841379	-0.000727057	0.00402522	0.00349951	0.00568879	-0.00178756	-0.00432456	-0.00378966			6.8084	0.0456919	0.0395719	0.0462911	0.0245514	0.0239704	0.0241764	0.0113465	0.0135628	0.0134011		6.8084	0.0465423	0.0461177	0.0464565	0.0248886
6.8027	0.250575	0.25117	0.250785	0.141268	0.138349	0.140492	0.064463	0.064362	0.063459		6.8027	0.25034	0.249922	0.250571	0.136195	0.135384	0.136576	0.0684186	0.0689051	0.0686097		6.8027	0.000234067	0.00124776	0.000213504	0.00507271	0.00296569	0.0039165	-0.00395565	-0.00454307	-0.00515068			6.8095	0.047189	0.0465233	0.048437	0.0229011	0.0226494	0.0312077	0.00606122	0.0106127	0.0108119		6.8095	0.0469421	0.0466213	0.0467824	0.0250997
6.8034	0.250893	0.251579	0.252076	0.141794	0.140039	0.142321	0.0647863	0.0650691	0.0646062		6.8034	0.251681	0.25126	0.251914	0.13708	0.136263	0.137463	0.0689393	0.0694299	0.0691319		6.8034	-0.000788689	0.000318885	0.000162125	0.00471401	0.0037756	0.00485802	-0.00415301	-0.0043608	-0.00452566			6.8104	0.0468805	0.0450072	0.0482759	0.0291703	0.0272109	0.032545	0.00981092	0.0100351	0.0115417		6.8104	0.0472722	0.0469852	0.0471478	0.0253604
6.8041	0.251241	0.254275	0.253956	0.143075	0.142684	0.141777	0.0645213	0.0656516	0.0642818		6.8041	0.253031	0.252606	0.253265	0.137971	0.137149	0.138358	0.0694646	0.0699593	0.0696586		6.8041	-0.00178939	0.0016681	0.000690699	0.00510406	0.00553536	0.00341928	-0.0049433	-0.00430763	-0.00537682			6.8114	0.0486994	0.046602	0.0489766	0.0292978	0.0286771	0.0252631	0.00724912	0.0113346	0.00862109		6.8114	0.0476422	0.0473524	0.0475165	0.025576
6.8048	0.25373	0.254674	0.254216	0.143261	0.140193	0.142536	0.0675453	0.0669418	0.0667239		6.8048	0.254388	0.253961	0.254624	0.138869	0.138041	0.139259	0.0699943	0.0704933	0.0701899		6.8048	-0.000658035	0.000712514	-0.000408649	0.00439107	0.00215244	0.00327766	-0.00244901	-0.00355148	-0.00346601			6.8124	0.0491571	0.045903	0.0476996	0.0259855	0.0315066	0.0259602	0.0101121	0.0119207	0.011071		6.8124	0.0480155	0.047686	0.0478885	0.02594
6.8055	0.255729	0.256202	0.256132	0.144531	0.142352	0.142994	0.0676017	0.0668549	0.065843		6.8055	0.255755	0.255325	0.255992	0.139774	0.13894	0.140166	0.0705287	0.0710319	0.0707258		6.8055	-2.51532e-05	0.000877261	0.000139415	0.00475633	0.00341129	0.002828	-0.00292695	-0.00417691	-0.00488275			6.8134	0.0532374	0.0489514	0.0508684	0.0243383	0.0284608	0.0268944	0.0101827	0.0132712	0.0114542		6.8134	0.0483924	0.0480596	0.048264	0.026186
6.8061	0.256444	0.258219	0.256831	0.144916	0.144089	0.145302	0.0674627	0.0670575	0.0651787		6.8061	0.256932	0.2565	0.257172	0.140555	0.139716	0.140949	0.0709903	0.0714971	0.0711887		6.8061	-0.000488341	0.00171971	-0.000340223	0.00436109	0.00437307	0.00435245	-0.00352766	-0.00443959	-0.00601006			6.8143	0.0492043	0.0500299	0.0515501	0.0245591	0.0248586	0.0223202	0.0135969	0.0115862	0.014769		6.8143	0.0487347	0.0484367	0.0486048	0.0264099
6.8068	0.259602	0.25983	0.259622	0.146168	0.14237	0.145452	0.0677707	0.068366	0.0648512		6.8068	0.258315	0.257879	0.258556	0.141473	0.140628	0.14187	0.0715333	0.0720445	0.0717332		6.8068	0.00128686	0.00195086	0.00106621	0.00469506	0.00174189	0.00358248	-0.00376265	-0.00367844	-0.00688207			6.8153	0.0520332	0.048229	0.0542933	0.0262928	0.0236007	0.0224149	0.0136589	0.0131708	0.0129457		6.8153	0.0491181	0.0488173	0.0490254	0.0266611
6.8075	0.260114	0.260989	0.261159	0.148134	0.144318	0.146501	0.0658701	0.0683417	0.0671968		6.8075	0.259706	0.259267	0.259949	0.142397	0.141546	0.142797	0.0720811	0.0725966	0.0722825		6.8075	0.000408351	0.0017215	0.00120997	0.00573719	0.00277209	0.00370383	-0.00621098	-0.00425494	-0.00508577			6.8163	0.0541296	0.0514513	0.0555675	0.0265134	0.022194	0.0253521	0.0122507	0.00984515	0.0126509		6.8163	0.0495052	0.0492014	0.0494114	0.0268897
6.8082	0.260873	0.262879	0.262049	0.147701	0.145829	0.148361	0.0679001	0.068285	0.0673991		6.8082	0.261106	0.260664	0.26135	0.143329	0.142472	0.143731	0.0726336	0.0731535	0.0728366		6.8082	-0.000233173	0.00221503	0.000698686	0.00437218	0.00335693	0.00462985	-0.00473351	-0.00486851	-0.00543755			6.8172	0.0544589	0.0511325	0.0523387	0.025682	0.0230798	0.0323474	0.0117876	0.0124974	0.010516		6.8172	0.0498567	0.0495504	0.0499967	0.027172
6.8089	0.263359	0.26467	0.263911	0.149522	0.14664	0.149232	0.0676878	0.0689631	0.0660062		6.8089	0.262514	0.26207	0.262761	0.144267	0.143404	0.144673	0.0731909	0.0737153	0.0733956		6.8089	0.000844121	0.00260043	0.00115019	0.00525475	0.00323558	0.00455952	-0.0055031	-0.00475222	-0.00738937			6.8182	0.0521476	0.0529673	0.0519915	0.0282758	0.0221131	0.0274754	0.0114801	0.0106615	0.0143076		6.8182	0.0502506	0.0499413	0.0503523	0.0274316
6.8096	0.262586	0.264316	0.265303	0.14935	0.147756	0.149209	0.0715629	0.0699312	0.0687554		6.8096	0.263932	0.263484	0.26418	0.145213	0.144343	0.145621	0.0737531	0.0742819	0.0739593		6.8096	-0.00134629	0.0008322	0.00112301	0.0041374	0.00341249	0.00358725	-0.00219025	-0.00435066	-0.00520396			6.8193	0.0476193	0.0498539	0.0460088	0.0295689	0.0305123	0.0272035	0.0154739	0.0134213	0.0185695		6.8193	0.0506881	0.0503358	0.0507506	0.0276678
6.8103	0.266138	0.265461	0.266022	0.149554	0.149321	0.149823	0.0705329	0.0711879	0.069569		6.8103	0.265359	0.264907	0.265609	0.146165	0.14529	0.146577	0.0743203	0.0748536	0.074528		6.8103	0.000779867	0.00055337	0.00041312	0.00338852	0.0040307	0.00324643	-0.00378735	-0.00366563	-0.00495899			6.8202	0.0471651	0.0473915	0.048464	0.0290253	0.0287983	0.0277173	0.0182256	0.0185364	0.0188251		6.8202	0.0510493	0.050734	0.0511526	0.027933
6.811	0.267444	0.267749	0.266198	0.151666	0.148598	0.152061	0.0719048	0.0713708	0.0695208		6.811	0.266794	0.26634	0.267046	0.147125	0.146243	0.14754	0.0748923	0.0754302	0.0751017		6.811	0.000649989	0.0014087	-0.000848532	0.0045414	0.00235486	0.00452137	-0.00298746	-0.00405949	-0.0055809			6.8212	0.0478601	0.0483157	0.0519135	0.0300202	0.0266002	0.0262909	0.0148879	0.0153739	0.0157689		6.8212	0.0514543	0.0511361	0.0515584	0.028201
6.8117	0.268371	0.269427	0.267431	0.151797	0.150957	0.15242	0.0719986	0.0717855	0.0712945		6.8117	0.268239	0.267782	0.268493	0.148092	0.147204	0.14851	0.0754694	0.0760119	0.0756804		6.8117	0.000131845	0.0016458	-0.00106144	0.00370502	0.00375271	0.00390995	-0.00347079	-0.00422639	-0.00438589			6.8222	0.0538235	0.0511674	0.0517417	0.0281394	0.0242882	0.0278569	0.0118718	0.0120878	0.0140254		6.8222	0.0518631	0.051501	0.0519271	0.0284448
6.8124	0.269085	0.269842	0.270963	0.154601	0.151101	0.151894	0.0717857	0.0735718	0.0716718		6.8124	0.269693	0.269232	0.269949	0.149067	0.148173	0.149487	0.0760515	0.0765987	0.0762642		6.8124	-0.000607789	0.000609279	0.00101399	0.00553483	0.00292873	0.00240672	-0.00426585	-0.0030269	-0.00459236			6.8232	0.0533701	0.0563453	0.0514472	0.0281536	0.0309359	0.0283201	0.014641	0.013298	0.0145589		6.8232	0.0522759	0.0519101	0.0523401	0.0287186
6.8131	0.271252	0.271195	0.272349	0.154802	0.151984	0.154617	0.0737768	0.072223	0.071415		6.8131	0.271156	0.270692	0.271414	0.150049	0.149148	0.150472	0.0766388	0.0771907	0.0768531		6.8131	9.60827e-05	0.000502586	0.000934958	0.00475317	0.00283647	0.00414491	-0.00286198	-0.00496769	-0.00543809			6.8242	0.0519185	0.0523844	0.0488564	0.0313439	0.0301147	0.0260478	0.0150382	0.0185777	0.0186732		6.8242	0.0526924	0.052323	0.052757	0.0289954
6.8138	0.271559	0.273271	0.274475	0.155577	0.153981	0.155593	0.0726268	0.07293	0.0727671		6.8138	0.272629	0.272162	0.272888	0.151038	0.150131	0.151465	0.0772312	0.0777878	0.0774472		6.8138	-0.00106943	0.00110924	0.00158656	0.00453883	0.00384951	0.00412846	-0.00460438	-0.00485784	-0.00468016			6.8252	0.0537605	0.0523077	0.0511908	0.0298296	0.0294753	0.0260392	0.012514	0.0190705	0.0172691		6.8252	0.0531128	0.0527397	0.0531778	0.0292472
6.8144	0.272388	0.273052	0.274273	0.156972	0.155201	0.158384	0.0739992	0.0741268	0.072297		6.8144	0.273899	0.273429	0.27416	0.151892	0.15098	0.152322	0.0777434	0.0783042	0.0779609		6.8144	-0.00151098	-0.000377536	0.000112355	0.00507921	0.00422144	0.00606227	-0.00374416	-0.00417733	-0.00566393			6.8262	0.0553467	0.0532134	0.0532226	0.0295928	0.0251716	0.0276735	0.0132873	0.0160863	0.0170921		6.8262	0.0535371	0.0531183	0.0536025	0.0295299
6.8151	0.272009	0.273359	0.274545	0.158491	0.156958	0.157271	0.076217	0.0764287	0.0747028		6.8151	0.275389	0.274916	0.275652	0.152896	0.151977	0.153328	0.0783455	0.0789111	0.0785647		6.8151	-0.00338018	-0.00155747	-0.00110781	0.00559568	0.00498152	0.00394261	-0.00212854	-0.00248241	-0.0038619			6.8271	0.0544706	0.0551782	0.0544605	0.0309592	0.0250897	0.0277606	0.0158764	0.0129627	0.0153648		6.8271	0.0539224	0.0535426	0.0539885	0.0298158
6.8158	0.272028	0.27247	0.275218	0.158413	0.158	0.158793	0.0772984	0.0783575	0.0787575		6.8158	0.276889	0.276412	0.277154	0.153907	0.152981	0.154343	0.078953	0.0795234	0.0791739		6.8158	-0.00486106	-0.00394189	-0.0019356	0.00450641	0.00501871	0.00445008	-0.00165462	-0.00116599	-0.000416338			6.8281	0.0558409	0.0572639	0.0555971	0.0304873	0.0270768	0.0324276	0.0144011	0.0152388	0.0125147		6.8281	0.0543545	0.0540139	0.0544209	0.0301048
6.8165	0.273865	0.272836	0.275844	0.157905	0.158195	0.157438	0.0808258	0.0803769	0.0814741		6.8165	0.278398	0.277918	0.278665	0.154925	0.153993	0.155365	0.0795658	0.0801412	0.0797884		6.8165	-0.00453275	-0.00508237	-0.00282133	0.00297916	0.00420213	0.00207365	0.00126004	0.000235736	0.00168562			6.8292	0.0556278	0.0575203	0.0562712	0.0332158	0.0304443	0.0297069	0.0110325	0.0150717	0.0134229		6.8292	0.0548343	0.0544031	0.0548574	0.0303971
6.8172	0.274611	0.274773	0.277996	0.160191	0.159313	0.160465	0.0810254	0.079064	0.0808151		6.8172	0.279917	0.279434	0.280186	0.155952	0.155013	0.156394	0.080184	0.0807643	0.0804084		6.8172	-0.00530654	-0.00466061	-0.00218999	0.00423878	0.0042994	0.00407112	0.000841446	-0.00170034	0.000406682			6.8301	0.0539872	0.0567178	0.0556672	0.0309016	0.0287428	0.0322148	0.0143674	0.013299	0.0176353		6.8301	0.0552308	0.0548834	0.055298	0.0306929
6.8179	0.278095	0.277862	0.279345	0.162054	0.159792	0.159984	0.0824113	0.0786239	0.079648		6.8179	0.281446	0.280959	0.281717	0.156986	0.156041	0.157432	0.0808077	0.0813931	0.0810338		6.8179	-0.0033502	-0.00309694	-0.00237173	0.00506735	0.0037508	0.00255239	0.00160366	-0.00276917	-0.00138581			6.8312	0.053781	0.0579627	0.0571329	0.0340213	0.0297255	0.0311637	0.0138708	0.0171242	0.0165802		6.8312	0.0557199	0.0552802	0.0557428	0.0309918
6.8186	0.28134	0.281094	0.282821	0.161145	0.159503	0.162276	0.0800647	0.0796058	0.0795989		6.8186	0.282984	0.282494	0.283257	0.158029	0.157076	0.158478	0.0814369	0.0820274	0.0816649		6.8186	-0.00164372	-0.00140011	-0.000436366	0.00311583	0.0024271	0.0037986	-0.00137218	-0.00242162	-0.00206596			6.8326	0.0600582	0.0533549	0.058423	0.0300516	0.0296323	0.0344425	0.0135666	0.0138317	0.0130466		6.8326	0.0563493	0.0557249	0.0561469	0.0312942
6.8193	0.283511	0.283816	0.284186	0.163566	0.160476	0.163819	0.0788941	0.0803122	0.0785693		6.8193	0.284532	0.284039	0.284807	0.159079	0.15812	0.159531	0.0820717	0.0826673	0.0823014		6.8193	-0.00102156	-0.000222325	-0.0006212	0.00448704	0.00235605	0.00428748	-0.00317759	-0.00235504	-0.00373209			6.8336	0.0584514	0.0585091	0.0571671	0.0265678	0.0326979	0.0314454	0.0156721	0.0156289	0.0135921		6.8336	0.0568043	0.0561737	0.0565997	0.0315691
6.82	0.285969	0.285339	0.286268	0.163623	0.161778	0.164601	0.0807039	0.079809	0.078831		6.82	0.286091	0.285593	0.286368	0.160137	0.159171	0.160593	0.0827121	0.0833128	0.0829436		6.82	-0.00012207	-0.000254393	-9.97186e-05	0.0034855	0.00260735	0.00400853	-0.00200815	-0.00350386	-0.0041126			6.8346	0.0561226	0.060749	0.0550484	0.0299535	0.0299141	0.0357171	0.0163764	0.0182499	0.0160565		6.8346	0.0572637	0.0566269	0.0570569	0.0319091
6.8207	0.286929	0.287623	0.286871	0.165315	0.161713	0.165806	0.0808062	0.0819372	0.0797663		6.8207	0.287659	0.287158	0.287938	0.161204	0.160231	0.161663	0.0833582	0.0839643	0.0835916		6.8207	-0.000730097	0.000465035	-0.00106692	0.00411117	0.00148225	0.00414288	-0.00255193	-0.00202709	-0.00382531			6.8356	0.0573864	0.0587685	0.0545983	0.0311438	0.0331948	0.0349085	0.0187063	0.0179685	0.0136957		6.8356	0.0577274	0.0570844	0.0575184	0.0323476
6.8214	0.286091	0.289058	0.286771	0.166802	0.164028	0.165831	0.0829703	0.0838434	0.0812884		6.8214	0.289237	0.288733	0.289519	0.162278	0.161298	0.162741	0.08401	0.0846213	0.0842453		6.8214	-0.00314647	0.000325441	-0.0027473	0.00452363	0.00272965	0.00309002	-0.00103969	-0.00077796	-0.00295687			6.8366	0.0594377	0.0586324	0.0555863	0.0312143	0.033823	0.0351274	0.0163546	0.0162174	0.0149727		6.8366	0.0581955	0.0575462	0.0579843	0.0326654
6.8221	0.287729	0.289764	0.289556	0.166426	0.164643	0.166166	0.0830733	0.0855719	0.083744		6.8221	0.290826	0.290318	0.291109	0.163361	0.162374	0.163827	0.0846677	0.0852843	0.0849048		6.8221	-0.00309652	-0.000554204	-0.00155342	0.00306416	0.00226903	0.00233912	-0.00159442	0.000287533	-0.00116086			6.8375	0.0607594	0.0604803	0.0595829	0.0319131	0.0312231	0.0330301	0.0127163	0.0149982	0.0134261		6.8375	0.058621	0.0579658	0.0584547	0.0329868
6.8228	0.290402	0.291372	0.28914	0.166689	0.166732	0.165734	0.0859214	0.085665	0.0850822		6.8228	0.292425	0.291913	0.29271	0.164453	0.163458	0.164922	0.0853312	0.0859533	0.0855703		6.8228	-0.00202322	-0.00054121	-0.00357026	0.00223595	0.00327325	0.000812411	0.000590213	-0.000288308	-0.000488102			6.8385	0.057713	0.0621269	0.0589615	0.0337747	0.0341419	0.0365177	0.0148807	0.0161348	0.0189166		6.8385	0.0590977	0.0584834	0.0589298	0.0332793
6.8234	0.292236	0.293444	0.290366	0.168893	0.166254	0.167156	0.0858487	0.0855741	0.0856473		6.8234	0.293803	0.293288	0.29409	0.165395	0.164394	0.165867	0.0859045	0.0865313	0.0861452		6.8234	-0.00156748	0.000155568	-0.00372434	0.00349814	0.00185943	0.00128961	-5.57899e-05	-0.000957131	-0.000497937			6.8395	0.0576294	0.0617691	0.0583499	0.0311053	0.0350981	0.0331142	0.0205293	0.0185634	0.0193859		6.8395	0.059579	0.0589108	0.0593611	0.0336077
6.8241	0.293246	0.294182	0.293203	0.169582	0.167722	0.168395	0.0881249	0.0849044	0.0862615		6.8241	0.295421	0.294903	0.295711	0.166502	0.165494	0.166977	0.0865791	0.0872113	0.0868217		6.8241	-0.00217533	-0.00072062	-0.00250739	0.00308037	0.00222778	0.0014174	0.00154584	-0.00230694	-0.000560164			6.8405	0.059126	0.0568665	0.0578055	0.0307278	0.0331668	0.0309497	0.0207137	0.0184091	0.0191437		6.8405	0.0600649	0.0594384	0.0598934	0.0339398
6.8248	0.29591	0.295658	0.295969	0.171257	0.169237	0.17094	0.0868638	0.0849126	0.0851498		6.8248	0.29705	0.296528	0.297341	0.167617	0.166602	0.168096	0.0872597	0.0878975	0.0875042		6.8248	-0.0011397	-0.000870228	-0.00137293	0.00364	0.00263476	0.0028435	-0.000395879	-0.00298488	-0.00235444			6.8415	0.0611377	0.0630537	0.0624542	0.0325672	0.0331417	0.034142	0.0180336	0.0146927	0.0174639		6.8415	0.0605555	0.0599228	0.060333	0.0342757
6.8255	0.29895	0.297072	0.296855	0.173584	0.170182	0.172225	0.0870362	0.0842275	0.0861177		6.8255	0.298689	0.298163	0.298983	0.168742	0.167719	0.169224	0.0879464	0.0885898	0.0881929		6.8255	0.000261009	-0.00109076	-0.00212741	0.0048427	0.00246286	0.00300062	-0.000910178	-0.00436229	-0.0020752			6.8425	0.0649493	0.0607609	0.0638249	0.0318848	0.0348187	0.0327309	0.0147152	0.0160029	0.0181068		6.8425	0.0610511	0.0603629	0.0608259	0.0346157
6.8262	0.299463	0.299368	0.299644	0.174933	0.171768	0.173691	0.0863432	0.0848582	0.0866113		6.8262	0.300339	0.299809	0.300635	0.169875	0.168845	0.170361	0.0886393	0.0892883	0.0888877		6.8262	-0.000876129	-0.000441194	-0.000990748	0.00505841	0.00292301	0.00332975	-0.00229611	-0.00443006	-0.00227642			6.8434	0.0636218	0.0622034	0.0646017	0.0333252	0.0372531	0.0363264	0.0156506	0.0151284	0.0144656		6.8434	0.061501	0.0609056	0.0613239	0.034925
6.8269	0.30192	0.300918	0.302841	0.177314	0.171998	0.17512	0.0848981	0.0873461	0.0848311		6.8269	0.301999	0.301466	0.302298	0.171016	0.169979	0.171506	0.0893384	0.0899931	0.0895888		6.8269	-7.98106e-05	-0.000548005	0.000543296	0.00629735	0.00201869	0.00361407	-0.00444028	-0.00264698	-0.0047577			6.8445	0.0643271	0.0661908	0.0665874	0.036226	0.0350214	0.0367568	0.0162936	0.0142578	0.0134137		6.8445	0.0620562	0.0613543	0.0618264	0.0353072
6.8276	0.304342	0.303016	0.30365	0.17659	0.173356	0.174609	0.0876307	0.0875682	0.0870083		6.8276	0.303671	0.303133	0.303971	0.172167	0.171122	0.172661	0.0900437	0.0907042	0.0902961		6.8276	0.000671029	-0.000117421	-0.00032115	0.00442278	0.00223374	0.00194788	-0.00241302	-0.00313604	-0.00328785			6.8454	0.0653131	0.0645019	0.061991	0.0379906	0.036278	0.0349151	0.0166566	0.0147195	0.0182814		6.8454	0.0625149	0.0621101	0.0623338	0.0356236
6.8283	0.302969	0.303115	0.303755	0.177806	0.174805	0.178428	0.0884076	0.0905136	0.0886337		6.8283	0.305353	0.304812	0.305656	0.173327	0.172274	0.173824	0.0907554	0.0914217	0.0910099		6.8283	-0.00238389	-0.00169647	-0.00190121	0.00447959	0.00253105	0.00460398	-0.0023478	-0.000908136	-0.0023762			6.8464	0.0629269	0.0637671	0.0641058	0.0370647	0.0368156	0.034562	0.0203962	0.0181961	0.019355		6.8464	0.0630292	0.0626203	0.0628461	0.035979
6.829	0.30195	0.303046	0.302735	0.180478	0.177266	0.179339	0.0906197	0.0919163	0.0918254		6.829	0.307046	0.306501	0.307351	0.174495	0.173435	0.174996	0.0914736	0.0921457	0.0917301		6.829	-0.00509644	-0.00345504	-0.00461602	0.00598264	0.00383067	0.00434232	-0.000853874	-0.000229478	9.53674e-05			6.8474	0.0625455	0.0618392	0.0651409	0.035245	0.0350293	0.0348709	0.0223144	0.0165514	0.0195671		6.8474	0.0635487	0.0631355	0.0633634	0.0363387
6.8297	0.303847	0.305086	0.30269	0.179818	0.178905	0.178678	0.093421	0.0942926	0.0932607		6.8297	0.30875	0.308202	0.309058	0.175673	0.174605	0.176178	0.0921981	0.0928763	0.0924568		6.8297	-0.00490332	-0.00311613	-0.00636834	0.00414515	0.00429988	0.00250006	0.00122289	0.00141627	0.000803888			6.8484	0.0670872	0.0624963	0.0650262	0.0327634	0.0395645	0.0340317	0.019814	0.0217332	0.0186872		6.8484	0.0640731	0.0636557	0.0638857	0.0366659
6.8304	0.303975	0.304744	0.302832	0.18172	0.180344	0.179937	0.0966679	0.0949565	0.0957227		6.8304	0.310466	0.309913	0.310776	0.17686	0.175784	0.177369	0.0929293	0.0936134	0.09319		6.8304	-0.00649083	-0.00516868	-0.00794309	0.00486004	0.00455976	0.00256813	0.00373864	0.00134307	0.00253266			6.8493	0.067746	0.0645462	0.0642124	0.0331837	0.0345446	0.0346034	0.0199849	0.0231471	0.0228006		6.8493	0.0645495	0.0641283	0.0643604	0.0370334
6.8311	0.304238	0.30664	0.305063	0.181913	0.18175	0.179733	0.0996417	0.0961303	0.0967774		6.8311	0.312192	0.311636	0.312505	0.178056	0.176973	0.178569	0.0936671	0.0943573	0.0939298		6.8311	-0.00795472	-0.00499558	-0.00744134	0.00385654	0.00477719	0.00116372	0.00597461	0.00177294	0.00284755			6.8503	0.0658856	0.0608172	0.0666872	0.0406844	0.0380502	0.0366263	0.0181624	0.0208243	0.0184955		6.8503	0.0650836	0.0646584	0.064946	0.0374052
6.8318	0.307667	0.307429	0.306621	0.181021	0.181959	0.180941	0.100678	0.0981722	0.0984642		6.8318	0.31393	0.31337	0.314245	0.179262	0.17817	0.179778	0.0944115	0.0951079	0.0946765		6.8318	-0.00626379	-0.00594056	-0.00762379	0.00175875	0.00378847	0.00116313	0.00626604	0.00306427	0.00378776			6.8513	0.0671742	0.0632898	0.0680386	0.035441	0.0367057	0.0377114	0.0199901	0.0186804	0.018999		6.8513	0.065623	0.0651934	0.0654297	0.0377814
6.8324	0.310254	0.309445	0.309158	0.183723	0.182435	0.180818	0.10115	0.0970864	0.0984325		6.8324	0.315429	0.314865	0.315745	0.180303	0.179204	0.180822	0.0950548	0.0957565	0.0953216		6.8324	-0.00517499	-0.00541937	-0.00658703	0.00342023	0.00323081	-4.76837e-06	0.00609495	0.0013299	0.00311089			6.8523	0.0672594	0.066271	0.0656568	0.0390533	0.0384843	0.0367204	0.0211655	0.0205122	0.0218952		6.8523	0.0661679	0.0656795	0.0659722	0.0381239
6.8331	0.31316	0.313568	0.312287	0.184139	0.182587	0.18404	0.0997403	0.0958608	0.0983409		6.8331	0.317188	0.31662	0.317507	0.181526	0.180419	0.18205	0.0958118	0.0965197	0.0960807		6.8331	-0.00402772	-0.003052	-0.00522012	0.00261235	0.00216794	0.00199044	0.00392847	-0.000658929	0.00226021			6.8533	0.0670218	0.0653605	0.0646438	0.0350969	0.0372325	0.0349135	0.0243455	0.0232998	0.0204291		6.8533	0.066718	0.0662793	0.0665752	0.0385473
6.8338	0.318807	0.316276	0.317318	0.185298	0.182965	0.184528	0.0975135	0.0954157	0.0969068		6.8338	0.318959	0.318386	0.31928	0.182759	0.181644	0.183287	0.0965757	0.09729	0.0968468		6.8338	-0.000151575	-0.00211072	-0.00196242	0.00253838	0.00132108	0.00124156	0.00093773	-0.00187427	5.99623e-05			6.8543	0.0720347	0.0679693	0.0682372	0.037135	0.03799	0.0346952	0.0169313	0.0175734	0.0199719		6.8543	0.0672734	0.0667752	0.0673517	0.0388976
6.8345	0.32191	0.320459	0.320572	0.186734	0.184179	0.187242	0.0963052	0.0940245	0.0949917		6.8345	0.320741	0.320165	0.321065	0.184002	0.182879	0.184533	0.0973466	0.0980672	0.0976199		6.8345	0.00116885	0.000294805	-0.000492394	0.00273257	0.00130057	0.00270867	-0.00104145	-0.00404263	-0.00262821			6.8552	0.0685017	0.0718813	0.0705085	0.0379075	0.0411035	0.0404478	0.0202199	0.0176223	0.0161667		6.8552	0.0677779	0.067331	0.0679131	0.0392914
6.8352	0.323663	0.323195	0.323969	0.189762	0.185425	0.188677	0.0950069	0.094313	0.0938841		6.8352	0.322535	0.321954	0.322861	0.185254	0.184123	0.18579	0.0981245	0.0988515	0.0984		6.8352	0.00112718	0.00124037	0.00110745	0.00450754	0.001302	0.00288773	-0.00311761	-0.00453854	-0.00451595			6.8563	0.0724242	0.0741481	0.0688757	0.0392745	0.0389047	0.0419619	0.0178984	0.0166566	0.0183965		6.8563	0.0684008	0.0678923	0.06848	0.03969
6.8359	0.32627	0.326482	0.325105	0.191798	0.187372	0.191365	0.0935159	0.0944263	0.0931223		6.8359	0.324341	0.323756	0.32467	0.186516	0.185377	0.187056	0.0989094	0.099643	0.0991872		6.8359	0.00192857	0.00272584	0.000435352	0.00528163	0.00199533	0.0043087	-0.00539356	-0.00521672	-0.00606483			6.8572	0.0714828	0.0716857	0.0690934	0.0399746	0.0396317	0.0393764	0.0205337	0.022652	0.0212041		6.8572	0.0689156	0.0684591	0.0689955	0.040093
6.8366	0.328226	0.327409	0.327872	0.191819	0.188849	0.193782	0.094208	0.0946043	0.0943364		6.8366	0.326159	0.32557	0.32649	0.187789	0.18664	0.188332	0.0997016	0.100442	0.0999816		6.8366	0.00206667	0.00183928	0.00138187	0.00403035	0.00220871	0.00544941	-0.0054936	-0.00583744	-0.00564522			6.8582	0.0713345	0.0712276	0.0712029	0.0426994	0.0381111	0.0391816	0.0193633	0.0197171	0.0202804		6.8582	0.0694927	0.0690315	0.0695731	0.0405009
6.8373	0.330457	0.329337	0.327151	0.192914	0.191247	0.194629	0.0964175	0.0954991	0.0951922		6.8373	0.327989	0.327396	0.328323	0.189071	0.187914	0.189619	0.100501	0.101248	0.100783		6.8373	0.00246751	0.00194132	-0.00117171	0.00384277	0.00333261	0.0050106	-0.00408348	-0.00574863	-0.00559109			6.8592	0.0711107	0.0689255	0.0710223	0.0435119	0.042254	0.0430129	0.0206203	0.0182108	0.0216107		6.8592	0.0700756	0.0695519	0.0701565	0.0408721
6.838	0.332694	0.332154	0.330615	0.195013	0.192613	0.194686	0.0953932	0.0955448	0.095957		6.838	0.329831	0.329233	0.330167	0.190364	0.189198	0.190915	0.101308	0.102061	0.101592		6.838	0.00286335	0.00292051	0.000447512	0.00464904	0.00341535	0.00377071	-0.0059144	-0.00651622	-0.00563526			6.8602	0.0728898	0.0694393	0.0698694	0.0417856	0.0394786	0.0416331	0.024414	0.0198425	0.0218767		6.8602	0.0706642	0.0701351	0.0707457	0.0412892
6.8387	0.33369	0.333792	0.332054	0.194686	0.194881	0.196314	0.0966912	0.0979188	0.096558		6.8387	0.331685	0.331083	0.332024	0.191666	0.190492	0.192222	0.102122	0.102882	0.102409		6.8387	0.0020051	0.00270867	2.97427e-05	0.00301927	0.00438929	0.00409174	-0.00543057	-0.0049631	-0.00585073			6.8612	0.0716129	0.0710204	0.073155	0.0420969	0.0415473	0.0432094	0.0202308	0.02302	0.0195818		6.8612	0.0712587	0.0707241	0.0712813	0.0419239
6.8394	0.336664	0.336289	0.335241	0.194898	0.193809	0.195542	0.099024	0.0987026	0.0984207		6.8394	0.333552	0.332945	0.333893	0.192979	0.191796	0.19354	0.102943	0.10371	0.103233		6.8394	0.00311238	0.0033443	0.00134844	0.00191891	0.00201273	0.00200224	-0.00391928	-0.0050078	-0.00481182			6.8622	0.0734815	0.0738699	0.072502	0.0418478	0.0416994	0.0416402	0.0255201	0.0219019	0.0211166		6.8622	0.0718591	0.071319	0.0718817	0.0423536
6.84	0.337422	0.338049	0.336349	0.197527	0.193989	0.197132	0.0988468	0.100064	0.0995825		6.84	0.335162	0.334552	0.335506	0.194114	0.192923	0.194678	0.103654	0.104427	0.103945		6.84	0.00225961	0.00349736	0.000843406	0.00341338	0.00106573	0.00245392	-0.00480711	-0.00436246	-0.00436264			6.8632	0.0703719	0.0734124	0.0729797	0.0433742	0.0416721	0.041116	0.0208393	0.0228504	0.0220813		6.8632	0.0724659	0.0719199	0.0724881	0.0427451
6.8407	0.339037	0.338809	0.337469	0.199844	0.197139	0.198801	0.0996475	0.1	0.100391		6.8407	0.337052	0.336437	0.337398	0.195446	0.194247	0.196015	0.10449	0.105269	0.104783		6.8407	0.00198472	0.00237191	7.09295e-05	0.00439745	0.00289178	0.00278676	-0.00484206	-0.00526935	-0.00439203			6.8642	0.0744373	0.074638	0.0737882	0.0423325	0.0453117	0.0454343	0.0247841	0.0227321	0.0229296		6.8642	0.0730783	0.072466	0.0731005	0.0431846
6.8414	0.341037	0.339912	0.338263	0.201516	0.198761	0.200004	0.101229	0.101351	0.101335		6.8414	0.338954	0.338335	0.339303	0.19679	0.195581	0.197362	0.105333	0.10612	0.105629		6.8414	0.0020833	0.00157678	-0.00104028	0.00472599	0.00318027	0.0026418	-0.00410367	-0.00476909	-0.00429416			6.8651	0.0710152	0.0727725	0.0723917	0.0430547	0.0447762	0.0426638	0.0247243	0.0240049	0.0235499		6.8651	0.0736347	0.0731396	0.0737191	0.0436295
6.8421	0.340858	0.342117	0.34146	0.204035	0.200846	0.201539	0.101201	0.100673	0.103041		6.8421	0.340869	0.340245	0.34122	0.198143	0.196926	0.198721	0.106184	0.106978	0.106483		6.8421	-1.04904e-05	0.00187171	0.000239372	0.00589108	0.00392032	0.00281858	-0.00498276	-0.00630522	-0.00344163			6.8662	0.0746188	0.0741436	0.0711752	0.0456494	0.0448288	0.0435238	0.0213432	0.0241198	0.0250214		6.8662	0.0743218	0.0736966	0.0743438	0.0440797
6.8428	0.343547	0.342838	0.340789	0.205556	0.203577	0.20292	0.102331	0.103364	0.103303		6.8428	0.342796	0.342168	0.343151	0.199508	0.198282	0.20009	0.107043	0.107844	0.107344		6.8428	0.000751078	0.000669718	-0.00236171	0.00604755	0.00529575	0.00283051	-0.00471158	-0.00448024	-0.00404096			6.8676	0.0743768	0.0764791	0.0744072	0.0467881	0.0425448	0.0425144	0.0253924	0.0235524	0.0225032		6.8676	0.0752066	0.0743212	0.0749118	0.0444898
6.8435	0.343131	0.343569	0.34396	0.206597	0.203129	0.204101	0.105052	0.105052	0.106187		6.8435	0.344737	0.344104	0.345094	0.200884	0.199648	0.20147	0.10791	0.108718	0.108213		6.8435	-0.00160545	-0.000535131	-0.00113398	0.00571287	0.00348043	0.00263143	-0.00285758	-0.00366652	-0.00202632			6.8686	0.0756277	0.0763332	0.0740357	0.0482409	0.0470594	0.0430253	0.0217814	0.025374	0.0225233		6.8686	0.0758466	0.0749521	0.0755485	0.0449504
6.8442	0.34483	0.346261	0.346188	0.206461	0.205701	0.205494	0.106365	0.106222	0.105904		6.8442	0.34669	0.346053	0.34705	0.202271	0.201025	0.202861	0.108785	0.109601	0.109091		6.8442	-0.00186038	0.000208616	-0.000861645	0.00419056	0.00467563	0.00263274	-0.00242004	-0.00337833	-0.00318635			6.8696	0.0792797	0.0771736	0.0736282	0.0483109	0.0493881	0.0438574	0.0208641	0.0254098	0.0222011		6.8696	0.076493	0.0755893	0.0761916	0.0454165
6.8449	0.347108	0.347224	0.347766	0.207793	0.205794	0.207047	0.107774	0.107207	0.108459		6.8449	0.348657	0.348014	0.349019	0.203668	0.202414	0.204263	0.109668	0.110491	0.109976		6.8449	-0.00154895	-0.000790238	-0.00125295	0.0041247	0.00338006	0.00278318	-0.00189419	-0.00328398	-0.00151706			6.8706	0.0789809	0.0784179	0.0768096	0.0472039	0.045882	0.0418361	0.0233282	0.0235733	0.0233064		6.8706	0.0771463	0.0762333	0.0768413	0.0458409
6.8456	0.349771	0.349378	0.34826	0.209343	0.206757	0.20918	0.108391	0.108585	0.10935		6.8456	0.350636	0.349989	0.351002	0.205077	0.203813	0.205677	0.110559	0.11139	0.11087		6.8456	-0.000864923	-0.000611544	-0.00274175	0.00426531	0.00294423	0.0035032	-0.00216788	-0.00280505	-0.00152028			6.8715	0.0797374	0.07807	0.0819707	0.0475838	0.0465128	0.0431845	0.0254596	0.0237945	0.021131		6.8715	0.0777398	0.0768834	0.0774318	0.0463182
6.8463	0.351845	0.35071	0.350344	0.21099	0.210119	0.210032	0.108605	0.110161	0.10915		6.8463	0.352629	0.351977	0.352997	0.206498	0.205224	0.207102	0.111459	0.112297	0.111772		6.8463	-0.000783861	-0.00126779	-0.00265348	0.00449193	0.00489521	0.00293016	-0.00285342	-0.00213617	-0.00262243			6.8725	0.0782199	0.0788567	0.0812567	0.0462169	0.0465019	0.0476266	0.0265843	0.0266229	0.0192787		6.8725	0.0784054	0.0775401	0.0781607	0.046801
6.847	0.353432	0.35346	0.351864	0.212552	0.211269	0.212702	0.110329	0.110412	0.108977		6.847	0.354635	0.353979	0.355006	0.207929	0.206646	0.208538	0.112366	0.113212	0.112683		6.847	-0.00120306	-0.000519156	-0.00314254	0.00462216	0.00462317	0.00416374	-0.00203724	-0.0028007	-0.00370586			6.8735	0.0783626	0.0807528	0.0791746	0.0498905	0.0485121	0.0464254	0.0274507	0.0246304	0.0231792		6.8735	0.0790778	0.0782035	0.0787629	0.0472405
6.8477	0.357231	0.354543	0.353526	0.214072	0.212553	0.212935	0.109851	0.112385	0.111043		6.8477	0.356655	0.355994	0.357029	0.209373	0.20808	0.209986	0.113283	0.114137	0.113602		6.8477	0.000575364	-0.0014509	-0.00350296	0.00469905	0.00447273	0.00294888	-0.00343147	-0.0017516	-0.00255865			6.8745	0.0786758	0.0813258	0.0768208	0.0496542	0.0491339	0.0472381	0.0246352	0.0257524	0.0289913		6.8745	0.079757	0.0788061	0.0794386	0.0477346
6.8483	0.35914	0.356388	0.355825	0.214164	0.212258	0.213501	0.112554	0.114502	0.111148		6.8483	0.358397	0.357731	0.358773	0.210619	0.209318	0.211237	0.114075	0.114935	0.114396		6.8483	0.00074333	-0.00134277	-0.00294751	0.00354546	0.00294042	0.00226426	-0.00152095	-0.000433862	-0.00324845			6.8754	0.0792392	0.0797508	0.080728	0.0516243	0.0480747	0.0476668	0.0263086	0.0271706	0.0284483		6.8754	0.0803746	0.0795504	0.0801211	0.0482851
6.849	0.360795	0.359329	0.357857	0.214983	0.213059	0.213942	0.114909	0.114767	0.113171		6.849	0.360442	0.359771	0.360821	0.212084	0.210773	0.212706	0.115007	0.115875	0.115331		6.849	0.000353336	-0.000441909	-0.00296438	0.00289953	0.00228643	0.00123549	-9.8139e-05	-0.00110888	-0.00216037			6.8765	0.0808173	0.0783093	0.0852437	0.0489822	0.0507252	0.0464038	0.0232894	0.0244665	0.0261359		6.8765	0.0811365	0.0801657	0.080811	0.0487413
6.8497	0.361743	0.361244	0.360932	0.216444	0.214164	0.214767	0.115473	0.116475	0.115003		6.8497	0.362501	0.361825	0.362883	0.213561	0.21224	0.214188	0.115948	0.116825	0.116275		6.8497	-0.000757873	-0.000581145	-0.00195056	0.0028832	0.00192404	0.000578284	-0.00047563	-0.000349402	-0.00127149			6.8774	0.0852177	0.0823516	0.0836365	0.0492496	0.0486226	0.0502796	0.0268631	0.0229806	0.0216342		6.8774	0.0817665	0.0812027	0.0815075	0.0492538
6.8504	0.365417	0.363137	0.363913	0.218233	0.215327	0.21677	0.115364	0.114285	0.117336		6.8504	0.364573	0.363893	0.364958	0.21505	0.213719	0.215682	0.116898	0.117782	0.117227		6.8504	0.000843704	-0.000755668	-0.00104499	0.00318366	0.00160861	0.00108778	-0.00153419	-0.00349694	0.000108242			6.8784	0.0833431	0.0836456	0.0845925	0.0502543	0.0510326	0.0530358	0.0264776	0.0257141	0.0225243		6.8784	0.0824731	0.0819037	0.0822112	0.0497726
6.8511	0.365639	0.365786	0.3666	0.220761	0.218746	0.218179	0.115945	0.114058	0.117713		6.8511	0.36666	0.365975	0.367048	0.216551	0.215209	0.217188	0.117857	0.118749	0.118189		6.8511	-0.00102133	-0.000188589	-0.000447869	0.00421035	0.00353646	0.000990629	-0.00191221	-0.00469106	-0.000475526			6.8794	0.0837901	0.0840144	0.0869193	0.0498268	0.0522018	0.049694	0.0284883	0.0273494	0.0254979		6.8794	0.083187	0.0826115	0.0829221	0.0502979
6.8518	0.369553	0.368437	0.368734	0.221354	0.219517	0.221269	0.116479	0.114949	0.116882		6.8518	0.368761	0.36807	0.369152	0.218064	0.216712	0.218706	0.118824	0.119725	0.119159		6.8518	0.000792623	0.000366449	-0.000417948	0.00328994	0.00280452	0.00256324	-0.0023452	-0.0047763	-0.00227743			6.8804	0.0853831	0.0822249	0.0829483	0.0544018	0.049749	0.0525613	0.0271472	0.0292805	0.0249921		6.8804	0.0839085	0.0833265	0.0836402	0.0508296
6.8525	0.371422	0.370663	0.372147	0.222711	0.222043	0.222175	0.11703	0.115595	0.117243		6.8525	0.370876	0.37018	0.37127	0.219589	0.218227	0.220236	0.119801	0.12071	0.120139		6.8525	0.00054574	0.000482678	0.000877082	0.00312167	0.00381541	0.00193906	-0.00277087	-0.00511527	-0.00289589			6.8813	0.0834213	0.0861301	0.0874982	0.0507105	0.0476085	0.0532043	0.0301612	0.0274694	0.0300714		6.8813	0.084564	0.0839765	0.0842931	0.051314
6.8532	0.373841	0.3719	0.373367	0.224297	0.22284	0.222792	0.118258	0.118581	0.119117		6.8532	0.373005	0.372305	0.373402	0.221127	0.219755	0.221779	0.120787	0.121705	0.121128		6.8532	0.000836313	-0.000404716	-3.54648e-05	0.00316966	0.0030849	0.00101292	-0.00252898	-0.00312388	-0.00201082			6.8823	0.0844348	0.0853906	0.0873302	0.0514963	0.0472167	0.0550184	0.0261281	0.0265896	0.0281315		6.8823	0.0852994	0.0847056	0.0850987	0.051913
6.8539	0.37398	0.373647	0.373716	0.225326	0.223567	0.225099	0.120235	0.121826	0.121669		6.8539	0.375149	0.374443	0.375549	0.222677	0.221294	0.223335	0.121783	0.122709	0.122126		6.8539	-0.00116849	-0.000796199	-0.00183326	0.00264841	0.00227213	0.00176442	-0.00154731	-0.000882626	-0.000456929			6.8833	0.0859628	0.0849629	0.0871937	0.0524999	0.0511696	0.0552378	0.0294438	0.0285838	0.0287277		6.8833	0.0860423	0.0854425	0.0857651	0.0524095
6.8546	0.375278	0.375753	0.374981	0.227632	0.225382	0.229045	0.120782	0.122454	0.121941		6.8546	0.377307	0.376596	0.377711	0.22424	0.222847	0.224903	0.122787	0.123722	0.123134		6.8546	-0.00202912	-0.000843525	-0.00273001	0.00339198	0.00253534	0.00414193	-0.00200522	-0.00126809	-0.00119287			6.8843	0.0869421	0.0866098	0.0881917	0.0551315	0.051093	0.0524764	0.0305124	0.0288401	0.0285927		6.8843	0.0867933	0.0861867	0.0865125	0.0532488
6.8553	0.375991	0.376529	0.376991	0.229906	0.228088	0.228231	0.12421	0.124541	0.123055		6.8553	0.37948	0.378764	0.379887	0.225816	0.224412	0.226484	0.123801	0.124745	0.124151		6.8553	-0.00348914	-0.00223529	-0.00289619	0.00409019	0.00367618	0.00174689	0.000408605	-0.000204027	-0.00109589			6.8853	0.0907737	0.0882422	0.0876735	0.0557618	0.0495697	0.0528167	0.0278989	0.0286925	0.0270172		6.8853	0.0875517	0.0869385	0.0873438	0.0538173
6.856	0.380114	0.378955	0.379114	0.229747	0.229455	0.229477	0.123661	0.126065	0.125358		6.856	0.381668	0.380946	0.382078	0.227405	0.22599	0.228078	0.124825	0.125777	0.125177		6.856	-0.00155449	-0.00199139	-0.00296366	0.00234187	0.0034647	0.00139928	-0.00116475	0.00028795	0.00018084			6.8863	0.0878146	0.090513	0.0896582	0.0562033	0.0569816	0.0542921	0.0279798	0.0318393	0.0278456		6.8863	0.088318	0.087622	0.0884916	0.054393
6.8567	0.381029	0.383208	0.381269	0.23131	0.230437	0.23012	0.126743	0.125642	0.126707		6.8567	0.383871	0.383144	0.384284	0.229007	0.227581	0.229685	0.125859	0.12682	0.126214		6.8567	-0.00284159	6.40154e-05	-0.00301498	0.00230283	0.00285649	0.000434875	0.000884399	-0.00117773	0.00049293			6.8872	0.0891097	0.0890982	0.0916754	0.0545164	0.0535284	0.0528356	0.0291324	0.0302053	0.0318779		6.8872	0.0890143	0.0883891	0.0891895	0.0549175
6.8573	0.383581	0.382986	0.3839	0.23219	0.233586	0.231868	0.126065	0.12588	0.128939		6.8573	0.38577	0.385039	0.386186	0.23039	0.228954	0.231073	0.126752	0.127721	0.12711		6.8573	-0.00218982	-0.00205266	-0.00228602	0.0018	0.00463128	0.000795484	-0.00068678	-0.00184065	0.00182915			6.8883	0.0918031	0.0912696	0.0912698	0.0517503	0.052925	0.052198	0.0315776	0.0330175	0.0332256		6.8883	0.0898745	0.0892412	0.0899724	0.0555073
6.858	0.385753	0.385914	0.385288	0.232783	0.233874	0.233567	0.128892	0.128082	0.129573		6.858	0.388001	0.387264	0.38842	0.232016	0.23057	0.232705	0.127804	0.128781	0.128165		6.858	-0.00224811	-0.00134957	-0.00313157	0.000767231	0.00330448	0.000862241	0.00108784	-0.000698984	0.00140774			6.8892	0.0904722	0.091667	0.0877742	0.0573695	0.0560206	0.0536547	0.0322223	0.0309423	0.0326667		6.8892	0.0905858	0.0899465	0.0907635	0.0561042
6.8587	0.387492	0.386676	0.387958	0.235797	0.236185	0.235258	0.129296	0.128739	0.131172		6.8587	0.390247	0.389504	0.390669	0.233656	0.232198	0.23435	0.128866	0.129852	0.12923		6.8587	-0.00275487	-0.00282872	-0.00271147	0.00214076	0.00398731	0.000908375	0.00043039	-0.00111359	0.00194228			6.8902	0.0903409	0.0918453	0.090682	0.0566151	0.0592472	0.0564472	0.035024	0.033717	0.0356433		6.8902	0.0913836	0.0907374	0.0915632	0.0567088
6.8594	0.38938	0.389328	0.389622	0.23823	0.236258	0.237451	0.13069	0.131675	0.130902		6.8594	0.392508	0.39176	0.392934	0.235309	0.23384	0.236008	0.129938	0.130933	0.130305		6.8594	-0.00312865	-0.00243199	-0.00331163	0.00292116	0.00241804	0.00144219	0.000751913	0.00074178	0.000597715			6.8913	0.0884435	0.0900484	0.0917733	0.0580017	0.0564494	0.0586611	0.0335644	0.0326605	0.0329239		6.8913	0.0922709	0.0915365	0.0922899	0.0572595
6.8601	0.391421	0.391358	0.392091	0.238577	0.238418	0.240921	0.131205	0.132671	0.131957		6.8601	0.394785	0.394031	0.395214	0.236976	0.235495	0.237681	0.13102	0.132025	0.13139		6.8601	-0.00336468	-0.00267327	-0.00312293	0.00160116	0.0029223	0.00323975	0.000184685	0.000646174	0.000567257			6.8922	0.0924763	0.0943366	0.0893563	0.0591828	0.0542641	0.0558874	0.0336826	0.0333872	0.0356525		6.8922	0.0930044	0.092344	0.0931052	0.0579409
6.8608	0.395861	0.394373	0.395596	0.239838	0.238912	0.241615	0.132511	0.131402	0.13371		6.8608	0.397078	0.396318	0.39751	0.238656	0.237164	0.239367	0.132112	0.133127	0.132486		6.8608	-0.00121653	-0.0019455	-0.00191414	0.0011822	0.00174809	0.00224817	0.000398844	-0.00172514	0.00122434			6.8932	0.0903856	0.092856	0.0924565	0.0576745	0.0601198	0.058168	0.035175	0.0360389	0.0341425		6.8932	0.0938275	0.09316	0.093929	0.058506
6.8615	0.39891	0.397549	0.400513	0.242563	0.240729	0.242522	0.132747	0.130814	0.132793		6.8615	0.399386	0.398621	0.399821	0.240351	0.238847	0.241067	0.133215	0.134239	0.133592		6.8615	-0.000476003	-0.00107145	0.00069195	0.00221241	0.00188184	0.00145471	-0.000468463	-0.00342494	-0.000799119			6.8942	0.0957338	0.0909773	0.0917567	0.0578856	0.0577734	0.0574485	0.0349426	0.0398037	0.0355053		6.8942	0.0946593	0.0939849	0.0947615	0.059141
6.8622	0.402801	0.400094	0.404447	0.242514	0.241273	0.244406	0.132991	0.131091	0.134968		6.8622	0.40171	0.400939	0.402149	0.242059	0.240544	0.242781	0.134329	0.135362	0.134708		6.8622	0.00109106	-0.000845551	0.00229752	0.000455081	0.000729084	0.00162458	-0.00133777	-0.00427186	0.00025928			6.8952	0.0983716	0.0948487	0.097405	0.0581376	0.0563745	0.0605985	0.0357319	0.0325343	0.0359833		6.8952	0.0954999	0.0947343	0.0956031	0.0597842
6.8629	0.404631	0.404246	0.406814	0.245374	0.243486	0.245579	0.133518	0.132718	0.133783		6.8629	0.40405	0.403273	0.404492	0.243782	0.242255	0.24451	0.135453	0.136496	0.135836		6.8629	0.000580549	0.000972748	0.00232166	0.00159192	0.00123072	0.00106871	-0.00193542	-0.00377822	-0.00205261			6.8962	0.0984502	0.0965382	0.0974639	0.0583754	0.0563582	0.0598844	0.0342338	0.0302922	0.0311378		6.8962	0.0963496	0.0955754	0.0963679	0.0604356
6.8636	0.409161	0.407088	0.409443	0.248929	0.244908	0.249871	0.13148	0.132587	0.13237		6.8636	0.406406	0.405624	0.406852	0.245519	0.24398	0.246253	0.136588	0.137641	0.136974		6.8636	0.00275475	0.00146472	0.00259131	0.00341034	0.000927925	0.00361824	-0.00510801	-0.00505465	-0.00460452			6.8972	0.0983645	0.0995403	0.101155	0.0644044	0.0599893	0.0650384	0.0330355	0.0325285	0.0316382		6.8972	0.097208	0.0964253	0.0973122	0.0610291
6.8643	0.410273	0.409549	0.410138	0.248132	0.248988	0.250231	0.133559	0.134994	0.135788		6.8643	0.408779	0.40799	0.409228	0.24727	0.245719	0.24801	0.137734	0.138797	0.138123		6.8643	0.00149435	0.0015583	0.000910342	0.000861824	0.00326872	0.00222099	-0.00417492	-0.00380349	-0.00233567			6.8982	0.0988287	0.0978423	0.0985016	0.0631095	0.0618951	0.0665915	0.0337592	0.0311722	0.0337059		6.8982	0.0980754	0.0972841	0.0981804	0.0616968
6.865	0.413469	0.411906	0.41275	0.251692	0.249146	0.249499	0.136033	0.136974	0.136124		6.865	0.411168	0.410373	0.41162	0.249037	0.247473	0.249782	0.138891	0.139964	0.139284		6.865	0.0023011	0.00153303	0.00112975	0.00265539	0.00167251	-0.00028348	-0.00285824	-0.00298989	-0.0031594			6.8992	0.102261	0.0960953	0.0979409	0.0618352	0.0624562	0.0644902	0.0364698	0.0364884	0.0354194		6.8992	0.098952	0.0981525	0.0989701	0.0623727
6.8656	0.415429	0.411149	0.413992	0.252519	0.251199	0.253252	0.137962	0.13712	0.138743		6.8656	0.413229	0.41243	0.413685	0.250563	0.248989	0.251313	0.139892	0.140974	0.140288		6.8656	0.00219959	-0.00128043	0.000307083	0.00195634	0.0022099	0.00193834	-0.00192998	-0.00385439	-0.00154513			6.9002	0.099487	0.0980852	0.100516	0.0654695	0.0616401	0.0628429	0.0361076	0.0380627	0.0359399		6.9002	0.0998379	0.0990296	0.0998558	0.0629885
6.8663	0.416737	0.415516	0.416215	0.253356	0.253946	0.256259	0.137758	0.139315	0.138439		6.8663	0.415649	0.414843	0.416109	0.252356	0.25077	0.253113	0.14107	0.142162	0.141469		6.8663	0.0010879	0.000672936	0.000106871	0.000999868	0.00317597	0.00314581	-0.00331175	-0.00284642	-0.00303024			6.9012	0.0998967	0.098463	0.100682	0.06453	0.0614778	0.0628316	0.0404738	0.0359274	0.0385979		6.9012	0.100733	0.0998269	0.100751	0.063751
6.867	0.419321	0.417161	0.418456	0.25527	0.254451	0.256024	0.141145	0.140685	0.141335		6.867	0.418085	0.417274	0.418549	0.254165	0.252566	0.254928	0.142259	0.143361	0.142661		6.867	0.00123537	-0.000112534	-9.23872e-05	0.00110519	0.0018847	0.00109601	-0.00111412	-0.00267613	-0.00132608			6.9021	0.0991854	0.101316	0.100212	0.063801	0.0610274	0.0650218	0.0378073	0.0366312	0.0387853		6.9021	0.101547	0.100812	0.101565	0.0644536
6.8677	0.421832	0.418399	0.423022	0.256193	0.256319	0.258062	0.141686	0.143053	0.14172		6.8677	0.420539	0.419721	0.421005	0.255989	0.254377	0.256757	0.143459	0.144573	0.143866		6.8677	0.00129318	-0.00132155	0.00201684	0.000204623	0.00194168	0.00130439	-0.00177367	-0.00151914	-0.00214612			6.9032	0.102522	0.102929	0.104796	0.0692108	0.0640755	0.0678991	0.0392084	0.0357984	0.037224		6.9032	0.102553	0.101717	0.102478	0.065094
6.8684	0.423692	0.420993	0.424161	0.258077	0.258943	0.260246	0.14218	0.14515	0.143414		6.8684	0.423009	0.422185	0.42348	0.257827	0.256204	0.258603	0.144672	0.145795	0.145081		6.8684	0.00068289	-0.00119162	0.000681758	0.000249624	0.00273919	0.00164318	-0.00249201	-0.000645101	-0.00166792			6.9046	0.104058	0.0983927	0.102431	0.0658639	0.0674555	0.0668869	0.0405847	0.0340692	0.0378268		6.9046	0.103849	0.102541	0.103401	0.065814
6.8691	0.426018	0.423054	0.426242	0.262523	0.258703	0.260866	0.143798	0.146463	0.145893		6.8691	0.425496	0.424666	0.425971	0.259682	0.258045	0.260463	0.145896	0.14703	0.146309		6.8691	0.00052166	-0.00161266	0.000270844	0.00284153	0.000658274	0.000402808	-0.0020978	-0.000567734	-0.000416398			6.9056	0.102861	0.10337	0.103241	0.0653595	0.0641557	0.0692311	0.0383366	0.0396398	0.041795		6.9056	0.104787	0.103464	0.104334	0.0665434
6.8698	0.428911	0.427363	0.429882	0.262371	0.260473	0.262896	0.146091	0.146918	0.145493		6.8698	0.428001	0.427165	0.428479	0.261552	0.259902	0.26234	0.147132	0.148277	0.147549		6.8698	0.000909328	0.000198364	0.00140285	0.000819147	0.000570536	0.000555992	-0.00104132	-0.00135899	-0.00205547			6.9066	0.108856	0.102457	0.110201	0.0636266	0.0638541	0.0685853	0.040418	0.0396984	0.0388317		6.9066	0.105735	0.104398	0.105182	0.0672824
6.8705	0.430929	0.429869	0.432121	0.26405	0.263059	0.265022	0.145905	0.147507	0.148908		6.8705	0.430524	0.429681	0.431005	0.263438	0.261775	0.264232	0.14838	0.149536	0.1488		6.8705	0.000405431	0.000188708	0.0011161	0.000612617	0.00128412	0.000790238	-0.00247513	-0.00202876	0.00010711			6.9075	0.106177	0.106611	0.107158	0.0650225	0.0653708	0.0718826	0.0369204	0.0388301	0.0396886		6.9075	0.106598	0.105342	0.10623	0.0679559
6.8712	0.434082	0.432916	0.433864	0.266934	0.266086	0.265759	0.147709	0.147853	0.149277		6.8712	0.433063	0.432214	0.433549	0.265339	0.263663	0.26614	0.14964	0.150807	0.150064		6.8712	0.00101852	0.000702262	0.000315368	0.00159502	0.00242257	-0.000380874	-0.00193135	-0.00295413	-0.000786901			6.9085	0.103945	0.107393	0.106447	0.071254	0.0662046	0.0719501	0.0396984	0.0395786	0.0399055		6.9085	0.107566	0.106296	0.107096	0.0687894
6.8719	0.436351	0.435606	0.435531	0.267951	0.267175	0.267408	0.148977	0.152113	0.150618		6.8719	0.435621	0.434765	0.43611	0.267257	0.265567	0.268064	0.150913	0.152091	0.151341		6.8719	0.000730336	0.000840664	-0.000579655	0.000693738	0.00160789	-0.00065577	-0.00193551	2.15769e-05	-0.000722647			6.9095	0.106177	0.10704	0.108807	0.0703028	0.0712373	0.0717388	0.0419914	0.0443916	0.0391847		6.9095	0.108544	0.10726	0.108167	0.0698673
6.8726	0.439392	0.439184	0.437443	0.270112	0.268703	0.269386	0.15064	0.153153	0.151106		6.8726	0.438196	0.437334	0.43869	0.269191	0.267488	0.270004	0.152198	0.153388	0.152629		6.8726	0.00119591	0.00184965	-0.00124699	0.000920832	0.00121522	-0.000618219	-0.00155753	-0.000234783	-0.00152344			6.9104	0.106283	0.109182	0.108064	0.0733553	0.0703406	0.0711355	0.0439782	0.0447213	0.0394369		6.9104	0.109433	0.108235	0.109052	0.0706503
6.8733	0.440573	0.441869	0.438357	0.271496	0.270749	0.271562	0.152824	0.154964	0.154253		6.8733	0.44079	0.439921	0.441287	0.271141	0.269425	0.271961	0.153495	0.154697	0.153931		6.8733	-0.000217021	0.00194824	-0.00292993	0.000355184	0.00132442	-0.00039947	-0.000671536	0.000267744	0.000322759			6.9115	0.108753	0.108097	0.108421	0.0707092	0.0695418	0.0695981	0.0437331	0.0431359	0.0409032		6.9115	0.110531	0.10912	0.110046	0.0714433
6.8739	0.44141	0.442535	0.440901	0.273307	0.273175	0.273337	0.154455	0.156583	0.15608		6.8739	0.443027	0.442152	0.443527	0.272825	0.271097	0.273651	0.154617	0.155829	0.155056		6.8739	-0.00161642	0.000382543	-0.0026266	0.000481367	0.00207734	-0.000314116	-0.00016205	0.000754356	0.00102401			6.9124	0.11229	0.111098	0.112656	0.0740599	0.0707736	0.0671355	0.0416265	0.0437947	0.0414944		6.9124	0.11144	0.110215	0.11105	0.0721662
6.8746	0.445454	0.443945	0.441817	0.274899	0.274105	0.274278	0.158667	0.159114	0.1573		6.8746	0.445654	0.444773	0.446159	0.274806	0.273064	0.275639	0.155939	0.157162	0.156381		6.8746	-0.00020051	-0.000827789	-0.00434172	9.24468e-05	0.00104022	-0.00136161	0.00272781	0.00195247	0.000918984			6.9135	0.11553	0.113594	0.111258	0.0745724	0.071173	0.0709225	0.0406768	0.042937	0.0421965		6.9135	0.112563	0.11112	0.112066	0.0729793
6.8753	0.446913	0.448128	0.447544	0.27618	0.275358	0.27657	0.157895	0.16012	0.158809		6.8753	0.4483	0.447412	0.448809	0.276804	0.275049	0.277644	0.157273	0.158508	0.157719		6.8753	-0.00138652	0.000715971	-0.00126475	-0.000624597	0.00030899	-0.0010736	0.000622302	0.00161213	0.00108957			6.9144	0.11941	0.113621	0.120514	0.0734842	0.0686004	0.0722768	0.0382226	0.0378087	0.0419437		6.9144	0.113492	0.112648	0.113092	0.0738036
6.876	0.449971	0.449466	0.450636	0.277997	0.278475	0.278468	0.159654	0.161424	0.159513		6.876	0.450964	0.45007	0.451477	0.278819	0.277049	0.279666	0.158621	0.159867	0.159071		6.876	-0.000992894	-0.000603676	-0.0008412	-0.000822544	0.00142622	-0.00119734	0.0010338	0.00155675	0.000442147			6.9154	0.119819	0.117871	0.120103	0.0770676	0.0716358	0.0748958	0.0383027	0.0381745	0.038212		6.9154	0.114534	0.11368	0.114025	0.0745547
6.8767	0.454203	0.454176	0.454831	0.280064	0.279606	0.280829	0.158792	0.161346	0.159992		6.8767	0.453648	0.452746	0.454164	0.280851	0.279067	0.281705	0.159981	0.16124	0.160436		6.8767	0.000555217	0.00143039	0.000666857	-0.000787318	0.000538826	-0.000876069	-0.00118968	0.000106156	-0.000443399			6.9164	0.116698	0.118836	0.120788	0.0800243	0.0779527	0.0756012	0.0437735	0.0401747	0.0388598		6.9164	0.115587	0.114724	0.115178	0.0754846
6.8774	0.459009	0.45744	0.457211	0.281909	0.28176	0.282952	0.159344	0.162187	0.160411		6.8774	0.45635	0.455441	0.456871	0.282901	0.281102	0.283761	0.161356	0.162627	0.161814		6.8774	0.0026598	0.00199878	0.000340223	-0.000992179	0.000657082	-0.000808954	-0.00201136	-0.000439763	-0.00140297			6.9173	0.113064	0.114306	0.117526	0.0842195	0.0775301	0.0769519	0.0469759	0.0451773	0.0425678		6.9173	0.116546	0.115674	0.116239	0.0762559
6.8781	0.461843	0.459663	0.462908	0.283174	0.283472	0.286045	0.159895	0.162379	0.161376		6.8781	0.459071	0.458155	0.459596	0.284968	0.283155	0.285835	0.162743	0.164027	0.163206		6.8781	0.00277275	0.00150776	0.00331205	-0.00179398	0.000317812	0.000210166	-0.00284812	-0.00164783	-0.0018298			6.9183	0.114165	0.110238	0.11339	0.0800582	0.0829963	0.0781165	0.0493692	0.0507172	0.0486148		6.9183	0.117621	0.11674	0.117202	0.0771236
6.8788	0.466056	0.463303	0.467182	0.285861	0.284803	0.287426	0.159199	0.163006	0.162606		6.8788	0.461811	0.460889	0.46234	0.287052	0.285225	0.287927	0.164145	0.165441	0.164612		6.8788	0.00424492	0.00241494	0.00484204	-0.00119108	-0.000421762	-0.000501156	-0.0049462	-0.00243443	-0.00200605			6.9193	0.114077	0.109925	0.11842	0.0803223	0.084288	0.0742544	0.0505128	0.0486936	0.0545246		6.9193	0.118709	0.117817	0.118829	0.077915
6.8795	0.468129	0.465718	0.469185	0.28902	0.286388	0.290751	0.160844	0.164972	0.163274		6.8795	0.464571	0.463641	0.465104	0.289155	0.287313	0.290037	0.165561	0.166869	0.166031		6.8795	0.00355834	0.00207734	0.00408113	-0.000134528	-0.000924349	0.000714064	-0.00471663	-0.00189757	-0.00275761			6.9203	0.118432	0.111439	0.122091	0.0782881	0.075734	0.0764031	0.0490919	0.0506591	0.0513165		6.9203	0.119808	0.118906	0.119929	0.0788051
6.8802	0.471615	0.469367	0.472298	0.290538	0.289107	0.2907	0.162312	0.16655	0.164789		6.8802	0.46735	0.466413	0.467888	0.291275	0.289418	0.292165	0.16699	0.168311	0.167465		6.8802	0.00426489	0.00295413	0.00441039	-0.00073725	-0.000311136	-0.00146484	-0.00467843	-0.00176114	-0.00267559			6.9212	0.115895	0.115394	0.120352	0.0799028	0.0779617	0.0767261	0.0478022	0.0497916	0.0507599		6.9212	0.120807	0.119897	0.121041	0.0797071
6.8809	0.473953	0.472248	0.47287	0.293805	0.290957	0.29462	0.164389	0.168212	0.165373		6.8809	0.470149	0.469205	0.470691	0.293414	0.291542	0.294311	0.168434	0.169768	0.168913		6.8809	0.00380427	0.00304282	0.00217855	0.000391304	-0.000584364	0.000309467	-0.00404495	-0.00155652	-0.00354034			6.9223	0.122889	0.122279	0.125571	0.0827673	0.0755801	0.0825271	0.0478712	0.0476783	0.0476045		6.9223	0.122043	0.121121	0.122166	0.0806214
6.8816	0.476042	0.476335	0.477275	0.293813	0.294555	0.296568	0.164747	0.16851	0.167892		6.8816	0.472968	0.472016	0.473514	0.295571	0.293684	0.296475	0.169892	0.17124	0.170376		6.8816	0.00307429	0.00431907	0.00376111	-0.00175798	0.000871181	9.25064e-05	-0.00514537	-0.00273001	-0.00248408			6.9233	0.125204	0.123013	0.127162	0.081871	0.0811613	0.0796084	0.0444654	0.0485852	0.0457774		6.9233	0.123178	0.122246	0.123189	0.0815481
6.8822	0.478692	0.477343	0.477505	0.296311	0.296423	0.296606	0.168944	0.171739	0.168848		6.8822	0.475399	0.474442	0.475949	0.297435	0.295534	0.298345	0.171154	0.172512	0.171641		6.8822	0.00329256	0.00290167	0.00155568	-0.00112364	0.000888586	-0.0017395	-0.00220986	-0.000772893	-0.00279224			6.9242	0.126241	0.12342	0.123944	0.0880501	0.080919	0.0835671	0.0501749	0.0506765	0.046677		6.9242	0.124212	0.12327	0.124337	0.0823932
6.8829	0.480704	0.480966	0.480011	0.299015	0.297856	0.298389	0.170437	0.174113	0.170541		6.8829	0.478257	0.477292	0.478812	0.299628	0.297712	0.300546	0.17264	0.174012	0.173131		6.8829	0.00244641	0.00367403	0.00119913	-0.000612944	0.000144005	-0.00215745	-0.0022033	0.000101328	-0.00259006			6.9252	0.124983	0.122553	0.124872	0.0828892	0.0809741	0.0857365	0.0531462	0.0532545	0.0518866		6.9252	0.125372	0.124419	0.125498	0.083344
6.8836	0.482172	0.48367	0.480298	0.299444	0.30265	0.300213	0.173149	0.176041	0.174165		6.8836	0.481134	0.480161	0.481693	0.301839	0.299907	0.302765	0.17414	0.175526	0.174636		6.8836	0.00103796	0.00350893	-0.00139487	-0.0023948	0.00274253	-0.00255191	-0.000991642	0.000515401	-0.000470877			6.9262	0.123484	0.123923	0.124883	0.0844796	0.0816386	0.087	0.0524852	0.0517883	0.0528962		6.9262	0.126544	0.12558	0.126554	0.0843077
6.8843	0.486361	0.485225	0.484591	0.301559	0.303535	0.301578	0.175844	0.177228	0.175814		6.8843	0.484031	0.483051	0.484594	0.304069	0.302121	0.305002	0.175656	0.177055	0.176156		6.8843	0.00233012	0.00217462	-3.21865e-06	-0.00250965	0.00141358	-0.00342453	0.000188053	0.000173569	-0.000341535			6.9272	0.129059	0.127341	0.126683	0.083978	0.0829143	0.0879065	0.0527314	0.0524247	0.0535133		6.9272	0.12773	0.126637	0.127858	0.0852846
6.885	0.488568	0.488466	0.487678	0.303178	0.304176	0.304179	0.176137	0.180408	0.179044		6.885	0.486948	0.485961	0.487517	0.306318	0.304355	0.307259	0.177186	0.178599	0.177691		6.885	0.00161958	0.00250554	0.000161648	-0.00313982	-0.000178814	-0.00308049	-0.00104947	0.00180918	0.00135338			6.9282	0.131432	0.12699	0.128633	0.0828167	0.0845299	0.0870076	0.0537627	0.0522424	0.049278		6.9282	0.128929	0.127824	0.128938	0.0862749
6.8857	0.490698	0.489967	0.491599	0.306803	0.307117	0.308719	0.177271	0.180964	0.178964		6.8857	0.489887	0.488892	0.49046	0.308587	0.306607	0.309536	0.178732	0.180159	0.179242		6.8857	0.000810683	0.00107539	0.00113916	-0.00178397	0.000509262	-0.000816464	-0.00146091	0.000804722	-0.000277638			6.9292	0.124961	0.130269	0.130594	0.0867926	0.0884091	0.090569	0.0542096	0.0524373	0.0530403		6.9292	0.130141	0.129023	0.130271	0.087178
6.8864	0.495498	0.493435	0.49565	0.309248	0.308995	0.310348	0.177957	0.182309	0.179097		6.8864	0.492846	0.491843	0.493424	0.310875	0.308879	0.311832	0.180294	0.181735	0.180808		6.8864	0.00265169	0.00159216	0.00222659	-0.00162691	0.000115633	-0.00148451	-0.00233704	0.000574529	-0.00171137			6.9302	0.130449	0.134196	0.131335	0.0876902	0.0861096	0.0891486	0.0533893	0.0552532	0.0536029		6.9302	0.131367	0.130236	0.131374	0.0882969
6.8871	0.497977	0.497012	0.498951	0.312254	0.312382	0.312925	0.178904	0.182583	0.180155		6.8871	0.495827	0.494816	0.496409	0.313184	0.311172	0.314149	0.181871	0.183327	0.18239		6.8871	0.00215	0.00219631	0.0025422	-0.000929385	0.00121045	-0.00122392	-0.00296739	-0.000743151	-0.00223535			6.9311	0.130342	0.13084	0.130825	0.0902243	0.0930685	0.0895948	0.0546192	0.0553051	0.0550173		6.9311	0.132482	0.131463	0.132613	0.0892246
6.8878	0.501641	0.501269	0.502328	0.313932	0.312848	0.314501	0.180639	0.184834	0.181932		6.8878	0.498829	0.49781	0.499416	0.315512	0.313484	0.316485	0.183465	0.184934	0.183988		6.8878	0.00281218	0.00345823	0.00291166	-0.00157967	-0.000635386	-0.00198436	-0.00282547	-0.000100732	-0.00205618			6.9322	0.131092	0.133787	0.131322	0.0920101	0.089482	0.0924845	0.0552074	0.0543388	0.057357		6.9322	0.13386	0.132703	0.133866	0.0903746
6.8885	0.506329	0.505985	0.506208	0.31605	0.315985	0.317268	0.18107	0.18415	0.18183		6.8885	0.501853	0.500826	0.502444	0.317861	0.315816	0.318842	0.185074	0.186558	0.185602		6.8885	0.00447637	0.0051595	0.00376409	-0.00181076	0.000169516	-0.00157452	-0.00400418	-0.00240803	-0.0037716			6.9332	0.134093	0.137445	0.137187	0.0886988	0.0930622	0.091015	0.0531891	0.0595107	0.0563094		6.9332	0.135127	0.13383	0.135133	0.0918622
6.8892	0.511503	0.510415	0.5088	0.317257	0.317264	0.318887	0.181234	0.185219	0.185427		6.8892	0.504898	0.503863	0.505494	0.32023	0.318168	0.32122	0.1867	0.188199	0.187233		6.8892	0.00660539	0.00655138	0.0033052	-0.00297287	-0.000903845	-0.00233293	-0.0054657	-0.00298035	-0.00180584			6.9341	0.140021	0.139402	0.137966	0.0922625	0.0893509	0.0911751	0.0562682	0.0538925	0.0588722		6.9341	0.13628	0.135224	0.136285	0.0929433
6.8899	0.514014	0.514026	0.512934	0.320607	0.319226	0.320939	0.183715	0.187852	0.183999		6.8899	0.507965	0.506922	0.508566	0.32262	0.320541	0.323618	0.188342	0.189856	0.18888		6.8899	0.00604898	0.00710416	0.00436807	-0.00201312	-0.00131512	-0.00267959	-0.00462708	-0.00200468	-0.00488108			6.9352	0.137746	0.138388	0.136965	0.0966982	0.0884706	0.0919406	0.060373	0.0529771	0.060074		6.9352	0.137705	0.136377	0.137579	0.0940395
6.8906	0.518734	0.517613	0.515422	0.322509	0.322083	0.323005	0.183589	0.189087	0.186756		6.8906	0.511054	0.510003	0.511661	0.325031	0.322935	0.326038	0.190001	0.19153	0.190544		6.8906	0.00768012	0.00760949	0.00376135	-0.00252268	-0.000852346	-0.00303257	-0.00641166	-0.00244337	-0.00378764			6.9361	0.138959	0.13951	0.138547	0.0979465	0.0930986	0.0947202	0.0601778	0.0562687	0.0588237		6.9361	0.138883	0.137673	0.138887	0.09504
6.8912	0.519586	0.520487	0.516711	0.324799	0.323047	0.32607	0.186038	0.192082	0.188534		6.8912	0.513719	0.512661	0.51433	0.327114	0.325003	0.328128	0.191436	0.192979	0.191983		6.8912	0.00586659	0.00782597	0.00238156	-0.00231516	-0.00195622	-0.00205839	-0.00539824	-0.000896156	-0.00344944			6.9376	0.142304	0.143017	0.137802	0.094693	0.0901202	0.0915313	0.0595286	0.0582831	0.059476		6.9376	0.140873	0.138982	0.140211	0.0961655
6.8919	0.523008	0.523257	0.519971	0.326306	0.323646	0.328259	0.189141	0.194561	0.191029		6.8919	0.51685	0.515784	0.517466	0.329565	0.327436	0.330587	0.193127	0.194685	0.193679		6.8919	0.00615805	0.00747275	0.00250512	-0.00325841	-0.00379014	-0.00232816	-0.00398552	-0.000123918	-0.00264984			6.9386	0.143441	0.143343	0.142596	0.0986662	0.100921	0.0956396	0.0588105	0.061247	0.0625864		6.9386	0.142219	0.140307	0.141549	0.0973067
6.8926	0.525801	0.527343	0.523611	0.329267	0.326782	0.330105	0.190613	0.197458	0.190206		6.8926	0.520004	0.518929	0.520624	0.332037	0.329891	0.333068	0.194835	0.196408	0.195392		6.8926	0.00579792	0.00841391	0.00298691	-0.00277027	-0.00310826	-0.00296283	-0.00422119	0.00104976	-0.00518548			6.9396	0.144964	0.142925	0.143352	0.100657	0.0982091	0.0946542	0.0602528	0.0631311	0.0602637		6.9396	0.14358	0.141646	0.142902	0.0983483
6.8933	0.526985	0.529262	0.524453	0.332056	0.331601	0.333024	0.193469	0.197893	0.194639		6.8933	0.52318	0.522097	0.523805	0.334531	0.332367	0.335571	0.19656	0.198149	0.197122		6.8933	0.00380546	0.00716484	0.000647366	-0.00247437	-0.000765324	-0.00254667	-0.00309077	-0.000256598	-0.00248319			6.9406	0.141719	0.142989	0.144678	0.102621	0.0980487	0.0974186	0.063048	0.0644584	0.0610769		6.9406	0.144957	0.143	0.144133	0.0996374
6.894	0.528473	0.532539	0.526684	0.334236	0.333819	0.334841	0.195762	0.202021	0.197389		6.894	0.526379	0.525288	0.52701	0.337047	0.334864	0.338095	0.198303	0.199908	0.19887		6.894	0.00209367	0.0072515	-0.000325561	-0.00281084	-0.00104594	-0.00325406	-0.00254035	0.00211275	-0.001481			6.9415	0.141368	0.141775	0.148438	0.10045	0.100822	0.0988106	0.0640011	0.0669469	0.0648947		6.9415	0.14621	0.14437	0.145654	0.100709
6.8947	0.531592	0.534638	0.529491	0.33895	0.334708	0.336201	0.199637	0.204098	0.199022		6.8947	0.529601	0.528501	0.530237	0.339585	0.337384	0.340642	0.200064	0.201685	0.200636		6.8947	0.00199068	0.00613725	-0.000745654	-0.000634551	-0.00267625	-0.0044415	-0.000426829	0.00241208	-0.00161469			6.9425	0.147481	0.147024	0.146426	0.102433	0.103044	0.101119	0.0631166	0.069385	0.0650543		6.9425	0.147617	0.145755	0.146914	0.101914
6.8954	0.532713	0.538391	0.531444	0.338811	0.33767	0.337413	0.202295	0.208637	0.203728		6.8954	0.532847	0.531738	0.533488	0.342145	0.339926	0.343212	0.201843	0.203481	0.202421		6.8954	-0.000133812	0.00665236	-0.00204438	-0.00333387	-0.00225616	-0.00579894	0.000452399	0.00515592	0.00130725			6.9435	0.148487	0.145777	0.149341	0.104947	0.100665	0.102045	0.0641567	0.0666647	0.0652025		6.9435	0.14904	0.147157	0.148328	0.103136
6.8961	0.533846	0.538757	0.535276	0.33962	0.341667	0.339029	0.206526	0.211252	0.208089		6.8961	0.536116	0.534999	0.536763	0.344729	0.342491	0.345805	0.20364	0.205295	0.204223		6.8961	-0.00227094	0.00375795	-0.00148672	-0.00510889	-0.00082469	-0.00677514	0.0028863	0.00595725	0.00386584			6.9445	0.148838	0.14963	0.146365	0.104279	0.0998651	0.103945	0.0651303	0.0688132	0.0700874		6.9445	0.150478	0.148574	0.149902	0.104375
6.8968	0.537	0.538539	0.537412	0.342832	0.343008	0.343181	0.210608	0.214144	0.210491		6.8968	0.53941	0.538283	0.540061	0.347335	0.345079	0.34842	0.205456	0.207128	0.206045		6.8968	-0.00240904	0.000255585	-0.00264925	-0.00450313	-0.00207019	-0.00523853	0.00515237	0.00701642	0.00444645			6.9455	0.151199	0.146347	0.153694	0.105085	0.100624	0.106545	0.0684892	0.068518	0.0704076		6.9455	0.151934	0.149862	0.151204	0.105507
6.8975	0.541598	0.54114	0.541102	0.344155	0.34563	0.344573	0.212786	0.214423	0.215161		6.8975	0.542727	0.541592	0.543384	0.349964	0.347689	0.351059	0.207291	0.208979	0.207885		6.8975	-0.00112879	-0.000451207	-0.00228125	-0.00580913	-0.00205922	-0.00648594	0.00549507	0.00544417	0.00727671			6.9464	0.151471	0.150002	0.153749	0.106539	0.103972	0.105968	0.0653258	0.0665335	0.0711307		6.9464	0.153258	0.15131	0.152667	0.10678
6.8982	0.545735	0.542313	0.545117	0.348056	0.348412	0.349025	0.214317	0.216317	0.214829		6.8982	0.546068	0.544924	0.54673	0.352617	0.350323	0.353721	0.209144	0.21085	0.209744		6.8982	-0.000332713	-0.00261116	-0.00161356	-0.0045605	-0.00191045	-0.00469565	0.0051728	0.0054667	0.00508493			6.9474	0.156143	0.151424	0.157304	0.106297	0.106538	0.105556	0.0696833	0.0706788	0.0671492		6.9474	0.154745	0.152922	0.154147	0.108072
6.8989	0.551361	0.546757	0.553476	0.34932	0.349336	0.353099	0.214598	0.215716	0.214213		6.8989	0.549434	0.548281	0.550101	0.355293	0.35298	0.356407	0.211017	0.21274	0.211622		6.8989	0.00192767	-0.00152373	0.0033744	-0.00597388	-0.00364351	-0.00330746	0.00358099	0.00297552	0.00259054			6.9485	0.158034	0.153856	0.153766	0.110593	0.105126	0.112892	0.0715559	0.069086	0.0710878		6.9485	0.156401	0.154256	0.155644	0.10925
6.8995	0.556327	0.54922	0.558325	0.352646	0.35237	0.355183	0.212652	0.216513	0.215159		6.8995	0.552337	0.551177	0.55301	0.357606	0.355276	0.358728	0.212638	0.214376	0.213248		6.8995	0.00398958	-0.00195611	0.00531554	-0.00495979	-0.00290585	-0.00354469	1.4171e-05	0.00213659	0.00191087			6.9494	0.154596	0.158645	0.153883	0.111946	0.108065	0.112931	0.0718463	0.0727026	0.0704066		6.9494	0.157771	0.155905	0.157158	0.11071
6.9002	0.560436	0.55479	0.562177	0.357085	0.355019	0.359772	0.213782	0.215573	0.213896		6.9002	0.555749	0.554579	0.556427	0.360327	0.357977	0.361458	0.214547	0.216303	0.215163		6.9002	0.00468725	0.000210881	0.00574964	-0.0032416	-0.00295806	-0.0016861	-0.000764847	-0.000730157	-0.00126678			6.9504	0.154367	0.154037	0.152457	0.116628	0.113732	0.114397	0.0754695	0.0759774	0.0744853		6.9504	0.15931	0.158032	0.158689	0.111923
6.9009	0.564586	0.559497	0.564898	0.359092	0.358907	0.363479	0.21472	0.216987	0.214707		6.9009	0.559186	0.558006	0.559869	0.363072	0.360703	0.364213	0.216476	0.21825	0.217097		6.9009	0.00540018	0.00149107	0.00502902	-0.00398052	-0.00179601	-0.000733972	-0.00175655	-0.00126284	-0.00239021			6.9514	0.158052	0.155886	0.156673	0.112121	0.113106	0.111924	0.077568	0.0775782	0.075017		6.9514	0.160866	0.159573	0.160237	0.113288
6.9016	0.567145	0.56388	0.567724	0.363372	0.361239	0.366712	0.215075	0.22002	0.21626		6.9016	0.562647	0.561458	0.563336	0.365842	0.363453	0.366993	0.218425	0.220217	0.219053		6.9016	0.00449795	0.00242126	0.00438714	-0.00247005	-0.00221348	-0.000281334	-0.00335026	-0.000197828	-0.00279284			6.9524	0.161419	0.160277	0.159397	0.113527	0.114366	0.112641	0.0767306	0.075546	0.0749576		6.9524	0.162442	0.161132	0.161646	0.114673
6.9023	0.570362	0.568213	0.571429	0.366812	0.363603	0.369405	0.216721	0.221382	0.218264		6.9023	0.566134	0.564936	0.566829	0.368637	0.366227	0.369798	0.220395	0.222206	0.221028		6.9023	0.00422734	0.00327694	0.00459981	-0.00182539	-0.00262427	-0.000392675	-0.00367445	-0.000823379	-0.00276387			6.9533	0.165489	0.161466	0.16154	0.117071	0.11403	0.115312	0.0800225	0.0754135	0.0741834		6.9533	0.163874	0.162709	0.16323	0.116078
6.903	0.573466	0.572873	0.573996	0.368305	0.367572	0.370315	0.218433	0.224904	0.221307		6.903	0.569647	0.568439	0.570348	0.371457	0.369027	0.372628	0.222385	0.224214	0.223024		6.903	0.00381911	0.00443327	0.00364786	-0.00315189	-0.00145435	-0.00231326	-0.00395215	0.000689268	-0.00171757			6.9543	0.165389	0.161916	0.164391	0.119316	0.114431	0.119891	0.0767008	0.0734494	0.0762533		6.9543	0.165484	0.164145	0.164992	0.117504
6.9037	0.577871	0.573734	0.577565	0.371322	0.370534	0.372696	0.221898	0.22733	0.223416		6.9037	0.573186	0.571968	0.573892	0.374303	0.371852	0.375484	0.224396	0.226244	0.225041		6.9037	0.00468493	0.00176585	0.00367296	-0.00298083	-0.00131774	-0.00278735	-0.00249785	0.0010857	-0.0016253			6.9553	0.167765	0.162308	0.166927	0.12067	0.119872	0.118587	0.0746472	0.0758794	0.0784221		6.9553	0.167112	0.165758	0.166451	0.11895
6.9044	0.581034	0.579228	0.581167	0.372357	0.371787	0.37486	0.226588	0.228426	0.226335		6.9044	0.57675	0.575523	0.577463	0.377174	0.374702	0.378365	0.226429	0.228296	0.22708		6.9044	0.00428385	0.00370455	0.00370395	-0.00481629	-0.00291443	-0.00350523	0.000159442	0.000129879	-0.000745058			6.9563	0.170651	0.164464	0.168411	0.123666	0.117392	0.122955	0.0793934	0.0796221	0.0765633		6.9563	0.168759	0.167388	0.168914	0.120418
6.9051	0.584803	0.583789	0.584992	0.374932	0.374419	0.377441	0.227956	0.229654	0.229431		6.9051	0.580341	0.579104	0.581059	0.380071	0.377577	0.381272	0.228482	0.230369	0.22914		6.9051	0.00446123	0.00468457	0.00393254	-0.00513896	-0.00315881	-0.00383115	-0.000525862	-0.000714779	0.000291467			6.9573	0.1704	0.167488	0.166152	0.120191	0.122021	0.125824	0.0806367	0.0804489	0.0792176		6.9573	0.170425	0.169038	0.170581	0.121906
6.9058	0.588349	0.585675	0.589426	0.379424	0.378535	0.381748	0.227876	0.231508	0.230734		6.9058	0.583959	0.582712	0.584683	0.382994	0.380479	0.384206	0.230558	0.232464	0.231221		6.9058	0.00439018	0.0029633	0.00474346	-0.00356981	-0.0019443	-0.00245857	-0.00268182	-0.000955343	-0.000486732			6.9582	0.170367	0.168308	0.170138	0.127565	0.123162	0.124788	0.0782446	0.0803794	0.0831582		6.9582	0.171941	0.170539	0.172268	0.124025
6.9065	0.593228	0.590123	0.592337	0.382126	0.379113	0.385315	0.23116	0.233837	0.232122		6.9065	0.587603	0.586346	0.588333	0.385944	0.383408	0.387167	0.232655	0.234581	0.233325		6.9065	0.00562549	0.00377667	0.00400376	-0.00381798	-0.00429511	-0.00185132	-0.0014945	-0.000743806	-0.00120264			6.9592	0.174427	0.1707	0.169736	0.125782	0.126466	0.123271	0.0845627	0.0831526	0.08117		6.9592	0.173644	0.172395	0.173803	0.125566
6.9072	0.596725	0.594055	0.595185	0.385933	0.382834	0.388717	0.232788	0.235548	0.233888		6.9072	0.591274	0.590007	0.59201	0.38892	0.386362	0.390154	0.234774	0.23672	0.23545		6.9072	0.00545132	0.00404763	0.00317448	-0.00298744	-0.00352788	-0.00143647	-0.00198603	-0.0011723	-0.00156254			6.9603	0.175042	0.170716	0.175096	0.128338	0.127325	0.125926	0.0850519	0.0868793	0.0836334		6.9603	0.175541	0.173932	0.175527	0.126973
6.9078	0.59988	0.596625	0.598145	0.389542	0.386665	0.390728	0.234443	0.237487	0.234907		6.9078	0.594444	0.593168	0.595186	0.391494	0.388918	0.392737	0.23661	0.238573	0.237291		6.9078	0.00543582	0.00345695	0.00295973	-0.00195202	-0.00225258	-0.00200927	-0.0021669	-0.00108564	-0.00238496			6.9612	0.177599	0.171285	0.178157	0.127511	0.12854	0.127535	0.0857275	0.0829006	0.084495		6.9612	0.177112	0.175658	0.177272	0.128558
6.9085	0.602463	0.598966	0.599173	0.392239	0.390915	0.393988	0.236872	0.241661	0.238888		6.9085	0.598166	0.59688	0.598914	0.394521	0.391922	0.395775	0.238771	0.240755	0.239459		6.9085	0.00429714	0.00208533	0.000258863	-0.0022817	-0.00100708	-0.00178695	-0.00189906	0.000905752	-0.000571609			6.9622	0.179038	0.176139	0.178207	0.131044	0.126042	0.128102	0.0878032	0.0904326	0.0863941		6.9622	0.178875	0.177404	0.17886	0.130166
6.9092	0.604243	0.601898	0.602067	0.395894	0.392858	0.397741	0.241113	0.245013	0.241313		6.9092	0.601916	0.600619	0.602669	0.397576	0.394955	0.39884	0.240955	0.24296	0.24165		6.9092	0.00232744	0.001279	-0.000602007	-0.00168136	-0.00209641	-0.00109959	0.000157475	0.00205356	-0.00033772			6.9632	0.179562	0.175574	0.178161	0.131208	0.131139	0.130694	0.0887099	0.0889468	0.0866646		6.9632	0.18066	0.17917	0.180643	0.131634
6.9099	0.60667	0.605803	0.607273	0.39637	0.396192	0.399675	0.245046	0.24801	0.244317		6.9099	0.605693	0.604386	0.606453	0.400658	0.398014	0.401934	0.243163	0.245189	0.243864		6.9099	0.000977278	0.00141621	0.000819504	-0.00428766	-0.00182223	-0.00225902	0.001883	0.00282103	0.000452161			6.9642	0.182449	0.178911	0.180437	0.134469	0.133572	0.135049	0.0906758	0.0907442	0.0868556		6.9642	0.182465	0.180779	0.182629	0.133454
6.9106	0.609661	0.609478	0.610544	0.400354	0.399008	0.40155	0.24825	0.249859	0.248105		6.9106	0.609498	0.608181	0.610265	0.403768	0.401102	0.405056	0.245394	0.247441	0.246102		6.9106	0.000163019	0.00129652	0.00027895	-0.00341484	-0.00209427	-0.00350547	0.00285617	0.00241792	0.00200254			6.9652	0.179355	0.178665	0.180713	0.133688	0.137911	0.135055	0.0904574	0.0982178	0.0927739		6.9652	0.184291	0.182585	0.184274	0.134967
6.9113	0.612081	0.613128	0.613655	0.403799	0.402578	0.405561	0.250722	0.250902	0.252078		6.9113	0.613332	0.612004	0.614105	0.406907	0.404218	0.408206	0.247649	0.249717	0.248364		6.9113	-0.00125134	0.00112379	-0.000449896	-0.00310835	-0.00164008	-0.00264549	0.00307262	0.0011849	0.00371428			6.9661	0.183669	0.179708	0.184728	0.135441	0.13552	0.134671	0.0951917	0.0935452	0.0910394		6.9661	0.185954	0.184412	0.186121	0.13667
6.912	0.616805	0.615965	0.617555	0.407035	0.405754	0.407907	0.253443	0.254571	0.253409		6.912	0.617195	0.615856	0.617974	0.410075	0.407362	0.411385	0.249928	0.252018	0.25065		6.912	-0.000389278	0.00010848	-0.000419199	-0.00303966	-0.00160789	-0.00347817	0.00351498	0.00255245	0.00275874			6.9672	0.184914	0.183728	0.185901	0.138671	0.139851	0.139575	0.0953173	0.0946275	0.0935359		6.9672	0.18801	0.186075	0.18799	0.138398
6.9127	0.621287	0.620388	0.622826	0.409221	0.408487	0.41119	0.255706	0.255642	0.255885		6.9127	0.621086	0.619737	0.621872	0.413272	0.410535	0.414594	0.252232	0.254344	0.252961		6.9127	0.000201464	0.000651121	0.000953972	-0.00405055	-0.00204825	-0.00340378	0.00347441	0.00129783	0.0029242			6.9681	0.190035	0.187784	0.187379	0.13878	0.138053	0.136001	0.0947215	0.0979489	0.0937175		6.9681	0.189712	0.187944	0.189691	0.139976
6.9134	0.625556	0.62288	0.627351	0.41124	0.410209	0.416752	0.258265	0.260024	0.256793		6.9134	0.625006	0.623646	0.625799	0.416498	0.413738	0.417832	0.25456	0.256694	0.255296		6.9134	0.000550032	-0.000766516	0.00155193	-0.00525779	-0.00352859	-0.0010798	0.00370508	0.00332922	0.00149685			6.9691	0.190802	0.188728	0.192658	0.143205	0.141966	0.138484	0.0955518	0.0954492	0.0957278		6.9691	0.191624	0.190025	0.191602	0.141753
6.9141	0.629959	0.628106	0.630231	0.415855	0.414505	0.419898	0.258396	0.261695	0.259114		6.9141	0.628956	0.627585	0.629755	0.419754	0.41697	0.4211	0.256913	0.25907	0.257656		6.9141	0.00100279	0.000521183	0.000476003	-0.00389934	-0.00246429	-0.00120127	0.00148305	0.00262463	0.00145775			6.9702	0.195642	0.18973	0.193542	0.143953	0.142051	0.140747	0.096874	0.0980974	0.098068		6.9702	0.193754	0.191748	0.193537	0.143559
6.9148	0.635383	0.631248	0.635406	0.420042	0.417117	0.42207	0.260946	0.262965	0.261527		6.9148	0.632935	0.631553	0.633741	0.42304	0.420231	0.424397	0.259292	0.261472	0.260042		6.9148	0.00244814	-0.000305295	0.00166565	-0.00299758	-0.00311422	-0.00232744	0.00165403	0.00149274	0.00148451			6.9717	0.200742	0.193144	0.194386	0.144999	0.142439	0.145307	0.100069	0.0976792	0.0987785		6.9717	0.196701	0.193684	0.195493	0.14539
6.9155	0.640669	0.634162	0.638667	0.423378	0.421432	0.425915	0.262909	0.264873	0.263902		6.9155	0.636944	0.635551	0.637757	0.426356	0.423523	0.427726	0.261696	0.263899	0.262454		6.9155	0.00372463	-0.00138855	0.000910401	-0.00297827	-0.00209117	-0.00181115	0.00121233	0.000973821	0.00144851			6.9726	0.195009	0.196432	0.197238	0.144713	0.143609	0.145969	0.0977437	0.101353	0.100925		6.9726	0.198496	0.195643	0.197274	0.147062
6.9162	0.641637	0.639263	0.644433	0.427446	0.423933	0.430656	0.265387	0.266841	0.265774		6.9162	0.640983	0.639579	0.641803	0.429703	0.426845	0.431085	0.264127	0.266353	0.264892		6.9162	0.000653446	-0.000315428	0.00263035	-0.00225711	-0.00291252	-0.000429273	0.00126001	0.000488043	0.000882804			6.9736	0.199175	0.195968	0.196129	0.150617	0.151662	0.147026	0.100578	0.107396	0.101073		6.9736	0.200513	0.197625	0.199477	0.149136
6.9168	0.648019	0.643044	0.647247	0.430335	0.427113	0.433706	0.266599	0.267622	0.267142		6.9168	0.644469	0.643054	0.645294	0.432596	0.429717	0.433988	0.26623	0.268477	0.267002		6.9168	0.00355065	-1.04904e-05	0.00195259	-0.00226119	-0.00260329	-0.00028193	0.000369072	-0.000855207	0.000140429			6.9746	0.202392	0.197646	0.197526	0.155789	0.151171	0.151724	0.10513	0.105676	0.10354		6.9746	0.202554	0.19963	0.201301	0.150859
6.9175	0.651124	0.647448	0.652393	0.433941	0.428938	0.436261	0.26825	0.272409	0.270017		6.9175	0.648565	0.647139	0.649397	0.436001	0.433096	0.437405	0.26871	0.270981	0.269489		6.9175	0.00255919	0.000309587	0.00299627	-0.00205946	-0.00415802	-0.00114477	-0.000459999	0.00142872	0.000528872			6.9755	0.201031	0.200279	0.200528	0.153182	0.149999	0.153604	0.10727	0.105363	0.108466		6.9755	0.204413	0.20166	0.203351	0.152802
6.9182	0.654678	0.651973	0.656347	0.437406	0.434643	0.440925	0.270219	0.273373	0.271441		6.9182	0.652691	0.651254	0.653531	0.439437	0.436507	0.440854	0.271216	0.273511	0.272003		6.9182	0.00198704	0.000718951	0.00281614	-0.00203124	-0.00186443	7.09295e-05	-0.000996888	-0.000138462	-0.000561595			6.9765	0.203281	0.198321	0.20332	0.157586	0.151833	0.153978	0.109813	0.110686	0.108702		6.9765	0.2065	0.203715	0.205425	0.154773
6.9189	0.660715	0.657001	0.659561	0.443099	0.435591	0.443683	0.273109	0.276268	0.272472		6.9189	0.656849	0.6554	0.657696	0.442905	0.439949	0.444335	0.27375	0.27607	0.274544		6.9189	0.00386631	0.00160098	0.00186527	0.000193447	-0.00435877	-0.000652194	-0.000640631	0.000198245	-0.00207204			6.9775	0.209827	0.197061	0.203626	0.157046	0.155667	0.155338	0.107328	0.111328	0.111584		6.9775	0.208613	0.205584	0.207523	0.156572
6.9196	0.662934	0.661026	0.664141	0.444893	0.441515	0.447628	0.275927	0.278483	0.275721		6.9196	0.661038	0.659577	0.661892	0.446406	0.443424	0.447849	0.276311	0.278656	0.277113		6.9196	0.00189567	0.00144815	0.00224948	-0.00151256	-0.00190878	-0.000221014	-0.00038439	-0.00017339	-0.0013926			6.9785	0.207444	0.205839	0.211076	0.161303	0.154849	0.159748	0.110277	0.110222	0.111024		6.9785	0.210751	0.207685	0.209647	0.158806
6.9203	0.666151	0.665403	0.665609	0.450105	0.444722	0.450915	0.279027	0.281646	0.279735		6.9203	0.665259	0.663786	0.66612	0.449939	0.446931	0.451395	0.278901	0.281271	0.27971		6.9203	0.000891924	0.00161636	-0.000511289	0.000166416	-0.00220871	-0.000480056	0.000126421	0.000375152	2.43187e-05			6.9794	0.210025	0.206614	0.210738	0.165064	0.153956	0.16297	0.111717	0.112533	0.111435		6.9794	0.212698	0.210025	0.211797	0.160661
6.921	0.670896	0.668648	0.670094	0.452086	0.447217	0.45518	0.281647	0.286459	0.282412		6.921	0.669512	0.668027	0.67038	0.453505	0.450471	0.454975	0.281518	0.283914	0.282336		6.921	0.00138414	0.000620484	-0.00028646	-0.00141886	-0.00325346	0.000205517	0.000128686	0.00254488	7.56383e-05			6.9805	0.21301	0.210526	0.213165	0.164925	0.158687	0.163741	0.113107	0.118514	0.113565		6.9805	0.215105	0.211964	0.213972	0.162963
6.9217	0.67269	0.672317	0.672937	0.45647	0.451791	0.458843	0.285994	0.288392	0.286813		6.9217	0.673797	0.6723	0.674673	0.457105	0.454043	0.458588	0.284165	0.286586	0.284991		6.9217	-0.00110745	1.71661e-05	-0.00173545	-0.000634998	-0.00225258	0.000255942	0.00182882	0.00180614	0.00182265			6.9814	0.216516	0.212518	0.215489	0.164417	0.164036	0.165321	0.117231	0.116887	0.118673		6.9814	0.217099	0.21436	0.216175	0.165946
6.9224	0.677281	0.676873	0.677088	0.458824	0.454262	0.460495	0.290448	0.292273	0.290599		6.9224	0.678115	0.676605	0.678997	0.460738	0.45765	0.462234	0.28684	0.289288	0.287674		6.9224	-0.000833988	0.000267804	-0.00190938	-0.00191435	-0.00338793	-0.00173986	0.00360733	0.00298548	0.00292498			6.9824	0.220282	0.21585	0.218936	0.166712	0.163396	0.164477	0.117392	0.11868	0.11745		6.9824	0.219339	0.217677	0.218403	0.168119
6.9231	0.680268	0.68051	0.679056	0.461781	0.459569	0.465892	0.293783	0.295464	0.294004		6.9231	0.682465	0.680943	0.683355	0.464406	0.461289	0.465915	0.289545	0.292019	0.290387		6.9231	-0.00219679	-0.000433683	-0.00429976	-0.00262436	-0.00172019	-2.32458e-05	0.00423789	0.00344455	0.00361627			6.9834	0.22164	0.214947	0.220013	0.173353	0.168521	0.166501	0.121547	0.118964	0.120644		6.9834	0.221607	0.219699	0.220658	0.170325
6.9238	0.684241	0.682946	0.683178	0.464844	0.463062	0.468565	0.298785	0.299728	0.297453		6.9238	0.686848	0.685314	0.687746	0.468108	0.464964	0.469631	0.29228	0.294781	0.29313		6.9238	-0.00260746	-0.00236779	-0.00456798	-0.00326347	-0.00190187	-0.00106621	0.00650495	0.00494772	0.00432301			6.9844	0.222374	0.217872	0.220358	0.171615	0.16805	0.173249	0.123807	0.123587	0.122891		6.9844	0.223902	0.22197	0.22271	0.17234
6.9245	0.68886	0.686518	0.688867	0.468517	0.465631	0.471044	0.301746	0.302328	0.302063		6.9245	0.691265	0.689718	0.692171	0.471844	0.468672	0.473382	0.295045	0.297573	0.295904		6.9245	-0.00240529	-0.00320011	-0.00330353	-0.00332725	-0.00304151	-0.00233781	0.00670099	0.00475556	0.00615954			6.9854	0.222749	0.222206	0.223896	0.174112	0.167913	0.171343	0.125973	0.123956	0.123714		6.9854	0.226226	0.224268	0.225017	0.174611
6.9252	0.693669	0.691379	0.693447	0.474	0.469961	0.475923	0.30506	0.303363	0.301843		6.9252	0.695716	0.694156	0.696629	0.475616	0.472416	0.477168	0.29784	0.300396	0.298708		6.9252	-0.00204623	-0.00277728	-0.00318205	-0.00161663	-0.00245571	-0.00124419	0.00722009	0.00296712	0.00313509			6.9864	0.227823	0.222044	0.227182	0.179243	0.174709	0.17369	0.125443	0.122703	0.131581		6.9864	0.228577	0.226595	0.227588	0.176917
6.9258	0.697297	0.693357	0.698204	0.477028	0.472588	0.47995	0.306306	0.307354	0.305142		6.9258	0.699557	0.697986	0.700476	0.478877	0.475652	0.48044	0.300261	0.30284	0.301136		6.9258	-0.00225997	-0.00462908	-0.00227237	-0.00184932	-0.00306463	-0.00048995	0.00604588	0.00451404	0.00400651			6.9873	0.225825	0.223025	0.228623	0.181011	0.181526	0.180224	0.130248	0.126232	0.126596		6.9873	0.230717	0.228714	0.229718	0.179025
6.9265	0.702203	0.698853	0.70318	0.479848	0.477274	0.483817	0.309323	0.308099	0.308262		6.9265	0.70407	0.702487	0.704998	0.482715	0.479462	0.484293	0.303114	0.305721	0.303998		6.9265	-0.00186729	-0.00363344	-0.00181758	-0.00286725	-0.00218797	-0.00047636	0.00620896	0.00237799	0.00426382			6.9883	0.228833	0.226751	0.232752	0.182198	0.177084	0.177213	0.134219	0.132018	0.130101		6.9883	0.233123	0.231095	0.233314	0.181639
6.9272	0.707322	0.703077	0.709169	0.484635	0.480123	0.487825	0.311409	0.310805	0.310436		6.9272	0.708619	0.707022	0.709554	0.48659	0.483308	0.488182	0.305999	0.308635	0.306892		6.9272	-0.001297	-0.00394505	-0.000385284	-0.00195536	-0.00318503	-0.000356913	0.00541049	0.00216991	0.00354451			6.9893	0.232576	0.227791	0.235189	0.182728	0.182069	0.180688	0.133538	0.132373	0.132555		6.9893	0.235558	0.233505	0.235752	0.183812
6.9279	0.711347	0.709727	0.713384	0.489493	0.484678	0.4936	0.312626	0.313032	0.311168		6.9279	0.713202	0.711592	0.714145	0.490502	0.48719	0.492108	0.308916	0.311581	0.309818		6.9279	-0.00185502	-0.00186491	-0.000761271	-0.00100875	-0.00251198	0.00149214	0.00370932	0.00145084	0.00135034			6.9903	0.239597	0.232782	0.239363	0.185336	0.185873	0.184434	0.133759	0.133124	0.132886		6.9903	0.238024	0.235944	0.238218	0.186508
6.9286	0.715996	0.713214	0.719093	0.493022	0.488257	0.49724	0.314492	0.316989	0.315319		6.9286	0.71782	0.716197	0.718772	0.49445	0.491108	0.496072	0.311866	0.31456	0.312777		6.9286	-0.00182378	-0.00298238	0.000321865	-0.00142801	-0.00285125	0.00116825	0.00262594	0.00242823	0.0025419			6.9913	0.242014	0.23663	0.239699	0.186918	0.187852	0.189967	0.136774	0.134075	0.130338		6.9913	0.240519	0.238413	0.240714	0.188749
6.9293	0.720157	0.718724	0.724935	0.497037	0.491628	0.502191	0.31749	0.318565	0.31778		6.9293	0.722473	0.720837	0.723433	0.498436	0.495065	0.500073	0.314849	0.317573	0.315769		6.9293	-0.002316	-0.00211322	0.00150144	-0.0013997	-0.00343609	0.00211859	0.00264156	0.000992179	0.00201142			6.9923	0.241469	0.239045	0.240145	0.193009	0.188907	0.197041	0.139026	0.139797	0.136697		6.9923	0.243045	0.240912	0.243241	0.191277
6.93	0.726251	0.723216	0.729158	0.500668	0.496782	0.505425	0.319575	0.321527	0.321113		6.93	0.727163	0.725513	0.728131	0.50246	0.499058	0.504112	0.317865	0.320619	0.318794		6.93	-0.000911951	-0.00229669	0.00102735	-0.00179243	-0.00227642	0.00131261	0.00170982	0.000908375	0.0023194			6.9932	0.243332	0.239864	0.243173	0.195406	0.191236	0.193028	0.140558	0.141729	0.140279		6.9932	0.245345	0.243189	0.245799	0.193844
6.9307	0.732681	0.727006	0.733038	0.504435	0.501302	0.510005	0.323528	0.324879	0.322374		6.9307	0.731888	0.730225	0.732865	0.506523	0.50309	0.50819	0.320915	0.323699	0.321853		6.9307	0.000792503	-0.00321847	0.00017345	-0.00208789	-0.00178814	0.00181496	0.00261289	0.00117999	0.000521004			6.9943	0.247108	0.244718	0.239783	0.197865	0.191864	0.197165	0.143713	0.145444	0.14189		6.9943	0.24819	0.246003	0.24813	0.196189
6.9314	0.736166	0.731744	0.738183	0.509879	0.505107	0.51607	0.325463	0.326331	0.326167		6.9314	0.73665	0.734973	0.737635	0.510624	0.50716	0.512306	0.323999	0.326815	0.324947		6.9314	-0.00048399	-0.0032292	0.000548601	-0.000744939	-0.00205302	0.00376368	0.00146383	-0.000483871	0.00121945			6.9953	0.250065	0.246535	0.245307	0.202351	0.199593	0.200666	0.142641	0.140942	0.145779		6.9953	0.25081	0.248335	0.250749	0.198833
6.9321	0.740586	0.737033	0.743363	0.514494	0.507817	0.51869	0.328107	0.331716	0.329497		6.9321	0.741449	0.739757	0.742442	0.514765	0.511269	0.516462	0.327118	0.329965	0.328076		6.9321	-0.000862598	-0.00272387	0.000921607	-0.000270486	-0.00345206	0.00222743	0.000988722	0.00175077	0.0014208			6.9962	0.249432	0.253113	0.247645	0.203463	0.201096	0.198403	0.144373	0.147555	0.149286		6.9962	0.253197	0.250956	0.253399	0.20152
6.9328	0.745601	0.741949	0.747839	0.51763	0.514102	0.523435	0.331812	0.333079	0.332386		6.9328	0.746284	0.744579	0.747286	0.518945	0.515418	0.520658	0.330272	0.333151	0.33124		6.9328	-0.000682831	-0.00263005	0.000552773	-0.00131536	-0.00131536	0.00277686	0.00153989	-7.17044e-05	0.0011462			6.9973	0.248155	0.254145	0.249348	0.205039	0.202529	0.202318	0.153472	0.156134	0.15433		6.9973	0.256149	0.25361	0.255813	0.204248
6.9334	0.750727	0.74493	0.750134	0.522494	0.517938	0.526791	0.333986	0.336576	0.335856		6.9334	0.750461	0.748744	0.75147	0.522562	0.519007	0.524289	0.333006	0.335912	0.333982		6.9334	0.000265956	-0.00381315	-0.00133586	-6.78301e-05	-0.00106907	0.00250185	0.00097996	0.00066489	0.00187373			6.9982	0.255804	0.254316	0.255054	0.203097	0.200642	0.207923	0.154781	0.153002	0.154794		6.9982	0.258594	0.256296	0.258799	0.20674
6.9341	0.753592	0.750584	0.755439	0.52738	0.520613	0.532196	0.338819	0.339774	0.3382		6.9341	0.755366	0.753634	0.756384	0.526817	0.52323	0.52856	0.336227	0.339165	0.337213		6.9341	-0.00177419	-0.00305092	-0.000944614	0.000563323	-0.00261688	0.00363588	0.00259227	0.000608802	0.000987113			6.9992	0.26572	0.260925	0.258407	0.211645	0.2012	0.207582	0.150213	0.151932	0.156502		6.9992	0.261343	0.259017	0.261549	0.209552
6.9348	0.758135	0.754805	0.761182	0.53261	0.526226	0.535628	0.341279	0.342532	0.34171		6.9348	0.76031	0.758563	0.761336	0.531113	0.527493	0.532872	0.339484	0.342455	0.34048		6.9348	-0.00217497	-0.00375825	-0.000154018	0.00149679	-0.00126767	0.00275612	0.00179541	7.71284e-05	0.00123024			7.0002	0.268174	0.262672	0.264305	0.210934	0.207476	0.214272	0.15366	0.153056	0.155817		7.0002	0.264126	0.261493	0.264055	0.212696
6.9355	0.764829	0.760162	0.764457	0.535666	0.53016	0.539743	0.344573	0.34656	0.345817		6.9355	0.765291	0.76353	0.766326	0.53545	0.531798	0.537226	0.342778	0.345783	0.343785		6.9355	-0.000461459	-0.00336832	-0.00186968	0.000215232	-0.00163722	0.0025171	0.00179493	0.000777364	0.00203246			7.0012	0.270997	0.27043	0.26444	0.215587	0.212727	0.211801	0.157579	0.160367	0.15976		7.0012	0.266944	0.264277	0.26687	0.215311
6.9362	0.767867	0.766462	0.771164	0.539295	0.533578	0.54386	0.349311	0.349522	0.349124		6.9362	0.770311	0.768536	0.771356	0.53983	0.536143	0.541622	0.34611	0.349148	0.347127		6.9362	-0.00244451	-0.00207365	-0.000191569	-0.000534892	-0.00256586	0.00223839	0.00320119	0.000374019	0.00199747			7.0022	0.269242	0.265934	0.268279	0.215112	0.214572	0.218681	0.162856	0.164834	0.164392		7.0022	0.269797	0.267095	0.26972	0.218259
6.9369	0.773749	0.772553	0.775007	0.544694	0.53925	0.547953	0.351545	0.352667	0.351339		6.9369	0.77537	0.77358	0.776424	0.544251	0.540531	0.54606	0.34948	0.352552	0.350507		6.9369	-0.00162101	-0.00102729	-0.00141716	0.00044322	-0.00128102	0.00189269	0.002065	0.00011462	0.000831783			7.0032	0.270653	0.269414	0.268704	0.217111	0.217195	0.219281	0.164919	0.167119	0.168594		7.0032	0.272685	0.269948	0.272606	0.221255
6.9376	0.778593	0.776112	0.77993	0.549344	0.544024	0.554137	0.355054	0.356789	0.353709		6.9376	0.780469	0.778664	0.781531	0.548716	0.544962	0.550542	0.352888	0.355995	0.353926		6.9376	-0.00187552	-0.00255191	-0.00160074	0.000628829	-0.000937223	0.00359523	0.00216568	0.000793755	-0.00021714			7.0042	0.275947	0.273129	0.277041	0.223406	0.218165	0.224176	0.168321	0.169279	0.164642		7.0042	0.275609	0.272839	0.275528	0.224298
6.9383	0.783583	0.780066	0.78567	0.552763	0.549314	0.557737	0.359565	0.360092	0.358204		6.9383	0.785607	0.783786	0.786679	0.553223	0.549435	0.555066	0.356336	0.359477	0.357384		6.9383	-0.00202382	-0.00372005	-0.00100827	-0.000460029	-0.00012064	0.00267053	0.00322914	0.000614226	0.000819683			7.0052	0.28191	0.275254	0.280413	0.226968	0.220397	0.22387	0.169573	0.171253	0.168752		7.0052	0.27857	0.275469	0.27819	0.22739
6.939	0.790179	0.78551	0.791356	0.557038	0.5524	0.562513	0.361559	0.363865	0.362247		6.939	0.790785	0.788949	0.791866	0.557775	0.553951	0.559635	0.359823	0.363	0.360882		6.939	-0.00060606	-0.00343996	-0.000509858	-0.000736356	-0.00155139	0.00287771	0.00173634	0.000864923	0.00136501			7.0061	0.284876	0.277726	0.280286	0.229939	0.226932	0.228432	0.170726	0.173363	0.174391		7.0061	0.281267	0.278725	0.281182	0.230217
6.9397	0.794922	0.791787	0.79597	0.56194	0.558003	0.566326	0.365204	0.3667	0.365861		6.9397	0.796004	0.794153	0.797094	0.56237	0.558512	0.564249	0.36335	0.366562	0.36442		6.9397	-0.00108147	-0.00236607	-0.00112474	-0.000429869	-0.000508547	0.00207758	0.0018546	0.00013721	0.0014413			7.0072	0.289957	0.279117	0.281611	0.234507	0.227902	0.235184	0.1708	0.175104	0.174889		7.0072	0.284603	0.281422	0.284211	0.233726
6.9404	0.797508	0.79514	0.799966	0.568392	0.563309	0.571602	0.37031	0.370764	0.370148		6.9404	0.801263	0.799397	0.802363	0.567011	0.563117	0.568907	0.366917	0.370167	0.367998		6.9404	-0.00375485	-0.00425678	-0.00239742	0.0013808	0.000192642	0.00269568	0.00339323	0.000597358	0.00214976			7.0086	0.293406	0.286093	0.286809	0.237379	0.231171	0.233483	0.174703	0.178961	0.178177		7.0086	0.288915	0.284455	0.287278	0.23828
6.9411	0.805749	0.800921	0.805837	0.572404	0.56737	0.576503	0.372668	0.37291	0.373586		6.9411	0.806564	0.804681	0.807673	0.571697	0.567766	0.57361	0.370526	0.373812	0.371618		6.9411	-0.000814676	-0.00375992	-0.00183666	0.000707805	-0.000396252	0.00289273	0.00214231	-0.000902474	0.00196761			7.0096	0.292265	0.291525	0.289376	0.237412	0.234553	0.238661	0.177203	0.182293	0.183852		7.0096	0.292042	0.287834	0.290072	0.241599
6.9417	0.809023	0.805075	0.81073	0.576593	0.571114	0.579746	0.37747	0.37748	0.375996		6.9417	0.811139	0.809243	0.812257	0.575748	0.571787	0.577677	0.373651	0.37697	0.374753		6.9417	-0.00211632	-0.00416809	-0.00152671	0.000844598	-0.000673294	0.002069	0.00381821	0.000510454	0.00124282			7.0106	0.290897	0.29409	0.288234	0.243047	0.240857	0.242284	0.187237	0.190381	0.188006		7.0106	0.295209	0.290636	0.293529	0.244633
6.9424	0.814106	0.811381	0.814164	0.581049	0.576777	0.58355	0.381292	0.381393	0.381046		6.9424	0.816517	0.814605	0.817644	0.580519	0.576521	0.582467	0.377338	0.380694	0.378451		6.9424	-0.00241065	-0.00322449	-0.00348079	0.000530124	0.000256062	0.00108325	0.00395429	0.000698715	0.00259435			7.0115	0.293464	0.292447	0.288819	0.246037	0.248264	0.248465	0.188739	0.194059	0.189814		7.0115	0.298094	0.293784	0.296714	0.248055
6.9431	0.820179	0.816115	0.820277	0.585998	0.58083	0.589933	0.384708	0.385628	0.383016		6.9431	0.821937	0.820009	0.823074	0.585337	0.581302	0.587303	0.381067	0.384462	0.382192		6.9431	-0.00175762	-0.00389427	-0.0027976	0.00066036	-0.000471592	0.00263011	0.00364119	0.00116625	0.000823587			7.0125	0.301174	0.294434	0.293054	0.248206	0.248196	0.248942	0.192627	0.195653	0.194868		7.0125	0.301338	0.296972	0.299614	0.251533
6.9438	0.824722	0.821488	0.82688	0.590635	0.585643	0.593326	0.387924	0.390315	0.388079		6.9438	0.8274	0.825455	0.828547	0.590202	0.58613	0.592187	0.38484	0.388273	0.385977		6.9438	-0.00267756	-0.00396794	-0.0016675	0.000433028	-0.000486374	0.00113904	0.00308436	0.00204158	0.00210196			7.0135	0.301964	0.298571	0.29974	0.253446	0.254004	0.255891	0.192614	0.195749	0.195946		7.0135	0.304623	0.3002	0.302875	0.254714
6.9445	0.829014	0.825929	0.831362	0.596249	0.590585	0.598308	0.392434	0.394892	0.392969		6.9445	0.832905	0.830945	0.834063	0.595115	0.591004	0.597119	0.388656	0.392129	0.389805		6.9445	-0.00389099	-0.00501597	-0.00270092	0.00113338	-0.00041914	0.00118947	0.00377816	0.00276294	0.00316378			7.0145	0.307422	0.301391	0.30841	0.256377	0.252139	0.258003	0.195272	0.197534	0.192001		7.0145	0.307949	0.303468	0.306178	0.258301
6.9452	0.835726	0.833406	0.837224	0.602014	0.595207	0.60374	0.39488	0.396619	0.396065		6.9452	0.838454	0.836477	0.839622	0.600076	0.595927	0.602099	0.392517	0.39603	0.393678		6.9452	-0.00272822	-0.00307143	-0.00239825	0.00193805	-0.000720263	0.00164115	0.00236315	0.000589043	0.00238669			7.0155	0.310445	0.30782	0.3158	0.26198	0.258576	0.263341	0.199267	0.198175	0.193964		7.0155	0.311317	0.306447	0.309523	0.261946
6.9459	0.840538	0.83608	0.842166	0.606514	0.601209	0.609132	0.399532	0.403002	0.400262		6.9459	0.844047	0.842053	0.845225	0.605087	0.600899	0.607128	0.396423	0.399976	0.397596		6.9459	-0.00350869	-0.00597334	-0.00305903	0.00142699	0.000310659	0.00200379	0.00310904	0.00302559	0.00266537			7.0164	0.316181	0.31193	0.312884	0.264511	0.265523	0.270353	0.202555	0.201534	0.201308		7.0164	0.314386	0.310132	0.312909	0.265652
6.9466	0.847003	0.843751	0.84915	0.61125	0.605164	0.614397	0.402614	0.405952	0.403126		6.9466	0.849684	0.847673	0.850872	0.610146	0.605919	0.612208	0.400375	0.403969	0.401561		6.9466	-0.00268126	-0.00392187	-0.00172174	0.00110382	-0.00075531	0.00218904	0.00223881	0.00198328	0.00156569			7.0174	0.320016	0.316769	0.315826	0.271209	0.26596	0.272734	0.206532	0.203688	0.205067		7.0174	0.317836	0.313185	0.315993	0.269041
6.9473	0.852942	0.850197	0.855439	0.615629	0.610303	0.618746	0.408009	0.408428	0.407108		6.9473	0.855365	0.853337	0.856564	0.615256	0.610989	0.617337	0.404373	0.408009	0.405571		6.9473	-0.00242317	-0.00313991	-0.00112426	0.000373542	-0.00068593	0.00140905	0.00363594	0.000418961	0.00153634			7.0184	0.319163	0.318263	0.317093	0.276265	0.274505	0.27261	0.213204	0.212318	0.211837		7.0184	0.321331	0.318349	0.319812	0.272864
6.948	0.858031	0.855752	0.860609	0.621918	0.616312	0.625655	0.4108	0.412015	0.410531		6.948	0.861092	0.859046	0.8623	0.620416	0.616109	0.622517	0.408418	0.412096	0.409629		6.948	-0.00306022	-0.00329465	-0.00169158	0.0015018	0.000203371	0.0031383	0.00238234	-8.07941e-05	0.000901967			7.0194	0.324674	0.317294	0.318915	0.279836	0.274278	0.278943	0.217422	0.216785	0.216431		7.0194	0.324869	0.321848	0.322976	0.276749
6.9487	0.866169	0.861533	0.868557	0.626186	0.62188	0.629963	0.413842	0.415987	0.412762		6.9487	0.866863	0.864801	0.868083	0.625627	0.62128	0.627748	0.412511	0.416231	0.413734		6.9487	-0.000693917	-0.00326794	0.000474095	0.000558436	0.000600338	0.00221467	0.00133157	-0.00024417	-0.000972629			7.0203	0.326975	0.321091	0.32321	0.283454	0.273792	0.280947	0.214792	0.220941	0.221869		7.0203	0.328093	0.325391	0.326891	0.280301
6.9494	0.872595	0.868733	0.875212	0.630758	0.625566	0.635329	0.418246	0.418356	0.417776		6.9494	0.872681	0.8706	0.873911	0.63089	0.626502	0.633032	0.416652	0.420415	0.417888		6.9494	-8.58307e-05	-0.00186718	0.00130141	-0.000132084	-0.000936031	0.00229681	0.00159425	-0.00205874	-0.000112027			7.0213	0.330824	0.326662	0.333436	0.285487	0.282719	0.286036	0.221759	0.221214	0.221011		7.0213	0.331717	0.328622	0.332315	0.284714
6.9501	0.878403	0.873907	0.879111	0.637125	0.631904	0.640357	0.420873	0.424207	0.422821		6.9501	0.878544	0.876446	0.879785	0.636206	0.631776	0.638368	0.420841	0.424649	0.422091		6.9501	-0.000141025	-0.00253981	-0.000674605	0.000919819	0.000128031	0.00198913	3.17693e-05	-0.000442088	0.000729263			7.0223	0.337724	0.330082	0.335974	0.287684	0.285633	0.290084	0.224703	0.226947	0.222361		7.0223	0.335388	0.332252	0.335625	0.288387
6.9508	0.884489	0.878827	0.886557	0.641913	0.63693	0.645423	0.425687	0.428784	0.426682		6.9508	0.884454	0.882339	0.885706	0.641574	0.637103	0.643757	0.425081	0.428933	0.426344		6.9508	3.48091e-05	-0.00351202	0.000850439	0.000338912	-0.000172377	0.00166595	0.000606358	-0.000148863	0.000337541			7.0233	0.340379	0.33535	0.340622	0.293428	0.287402	0.292836	0.226786	0.230913	0.229469		7.0233	0.339108	0.335929	0.339345	0.29253
6.9514	0.889559	0.884739	0.891856	0.647386	0.64039	0.650283	0.428044	0.433658	0.429655		6.9514	0.889556	0.887425	0.890818	0.646217	0.641709	0.648418	0.428754	0.432644	0.430029		6.9514	2.5034e-06	-0.0026859	0.00103855	0.00116909	-0.00131917	0.00186479	-0.000709772	0.00101447	-0.000374168			7.0243	0.343377	0.338986	0.345581	0.300343	0.287829	0.298335	0.231007	0.232897	0.232285		7.0243	0.342874	0.339653	0.343112	0.296742
6.9521	0.89577	0.891736	0.898818	0.653932	0.645531	0.655704	0.431501	0.436407	0.433599		6.9521	0.895554	0.893405	0.896827	0.651685	0.647135	0.653907	0.433087	0.437023	0.434376		6.9521	0.000216126	-0.00166899	0.00199103	0.00224727	-0.00160336	0.00179672	-0.00158566	-0.000615954	-0.000776738			7.0252	0.349729	0.343174	0.341029	0.302205	0.300371	0.302394	0.235395	0.235488	0.23973		7.0252	0.346304	0.343047	0.346545	0.301025
6.9528	0.901356	0.896891	0.904404	0.658745	0.652777	0.6607	0.437087	0.440842	0.438087		6.9528	0.9016	0.899432	0.902883	0.657208	0.652614	0.659452	0.437472	0.441454	0.438774		6.9528	-0.000243187	-0.00254107	0.0015204	0.00153697	0.000163078	0.00124824	-0.000384331	-0.000611842	-0.000687331			7.0263	0.351412	0.346631	0.35142	0.303458	0.301438	0.305963	0.242943	0.242831	0.247639		7.0263	0.350551	0.347244	0.350406	0.305379
6.9535	0.909633	0.903629	0.91069	0.66368	0.657704	0.666797	0.44021	0.444303	0.442603		6.9535	0.907694	0.905507	0.908989	0.662786	0.658149	0.665052	0.441909	0.445938	0.443225		6.9535	0.00193918	-0.00187802	0.00170159	0.000893593	-0.000445366	0.00174475	-0.00169909	-0.00163436	-0.000622094			7.0273	0.352437	0.347921	0.351083	0.310747	0.305243	0.308005	0.249074	0.248838	0.250157		7.0273	0.354465	0.350727	0.354316	0.309362
6.9542	0.915165	0.911864	0.917213	0.668592	0.663627	0.672259	0.446164	0.447707	0.44549		6.9542	0.913836	0.911631	0.915142	0.66842	0.663739	0.670708	0.446399	0.450475	0.44773		6.9542	0.00132954	0.000232935	0.00207031	0.000171959	-0.000112534	0.00155103	-0.000234604	-0.00276834	-0.00223979			7.0282	0.354696	0.352042	0.35522	0.313367	0.313201	0.311421	0.255754	0.254449	0.256592		7.0282	0.358031	0.354641	0.358276	0.314311
6.9549	0.919713	0.917994	0.921811	0.673861	0.671344	0.677127	0.450418	0.453743	0.451383		6.9549	0.920028	0.917804	0.921346	0.674111	0.669385	0.676421	0.450943	0.455067	0.452288		6.9549	-0.000314355	0.00019002	0.000464916	-0.00025034	0.00195885	0.000705719	-0.00052464	-0.00132445	-0.000905246			7.0292	0.358108	0.354539	0.359962	0.320141	0.314351	0.319673	0.261048	0.262656	0.257754		7.0292	0.362041	0.358605	0.361884	0.318426
6.9556	0.926809	0.924716	0.928667	0.678517	0.67611	0.681063	0.455891	0.458569	0.456845		6.9556	0.926269	0.924026	0.927598	0.679859	0.675088	0.682192	0.455541	0.459714	0.456901		6.9556	0.000540853	0.000690222	0.00106835	-0.00134164	0.0010221	-0.00112855	0.000350296	-0.00114524	-5.58794e-05			7.0302	0.36223	0.361247	0.361607	0.320984	0.318037	0.326714	0.266516	0.263206	0.259994		7.0302	0.366102	0.362621	0.366349	0.323073
6.9563	0.9304	0.930002	0.934577	0.683957	0.681131	0.688713	0.460652	0.463672	0.46437		6.9563	0.93256	0.930297	0.933901	0.685665	0.680848	0.688021	0.460195	0.464417	0.461569		6.9563	-0.00216019	-0.00029546	0.000675559	-0.00170821	0.000282288	0.000692844	0.000457883	-0.000745058	0.00280097			7.0312	0.369726	0.366355	0.368633	0.32914	0.321302	0.327843	0.268954	0.26627	0.268303		7.0312	0.370216	0.366689	0.370465	0.330185
6.957	0.937362	0.932583	0.940259	0.692358	0.685943	0.694276	0.466567	0.471323	0.467584		6.957	0.938901	0.93662	0.940255	0.69153	0.686667	0.693908	0.464904	0.469177	0.466294		6.957	-0.00153947	-0.00403631	4.41074e-06	0.000828683	-0.000724077	0.000367641	0.00166279	0.00214672	0.0012899			7.0322	0.371631	0.371785	0.372127	0.332516	0.324131	0.334978	0.279396	0.274647	0.270364		7.0322	0.374383	0.370397	0.374217	0.33503
6.9577	0.943855	0.938632	0.944663	0.696723	0.692066	0.699429	0.471644	0.477225	0.475303		6.9577	0.945294	0.942993	0.94666	0.697453	0.692544	0.699855	0.46967	0.473994	0.471075		6.9577	-0.00143886	-0.00436097	-0.00199687	-0.000730813	-0.000478029	-0.000426292	0.00197375	0.00323084	0.00422764			7.0332	0.379421	0.374205	0.375595	0.337182	0.333099	0.334557	0.276197	0.279882	0.274236		7.0332	0.378605	0.374565	0.378434	0.339466
6.9584	0.950617	0.946437	0.952444	0.702408	0.695948	0.70556	0.476138	0.48301	0.478767		6.9584	0.951738	0.949417	0.953116	0.703437	0.698481	0.705863	0.474494	0.478869	0.475914		6.9584	-0.00112116	-0.00297964	-0.000671506	-0.00102949	-0.00253296	-0.000302315	0.00164336	0.00414094	0.00285292			7.0342	0.382592	0.377348	0.379832	0.339631	0.335569	0.343899	0.284071	0.281954	0.283037		7.0342	0.382883	0.378787	0.382707	0.344469
6.9591	0.95798	0.953295	0.959308	0.70924	0.702061	0.712154	0.481019	0.486147	0.482429		6.9591	0.958234	0.955893	0.959624	0.709482	0.704477	0.711931	0.479377	0.483804	0.480812		6.9591	-0.00025332	-0.00259775	-0.000316024	-0.000242054	-0.00241613	0.000223398	0.00164264	0.00234306	0.00161672			7.0352	0.388458	0.382235	0.383941	0.349905	0.342565	0.343192	0.29094	0.28673	0.287024		7.0352	0.387215	0.383065	0.387034	0.349557
6.9597	0.96221	0.959106	0.965457	0.713637	0.707731	0.718523	0.485201	0.491235	0.485804		6.9597	0.963847	0.961488	0.965247	0.714714	0.709669	0.717184	0.483611	0.488083	0.48506		6.9597	-0.00163686	-0.00238186	0.000210047	-0.00107765	-0.00193834	0.0013392	0.00158972	0.00315174	0.000744283			7.0362	0.390533	0.388328	0.391982	0.35123	0.344106	0.353021	0.290296	0.293168	0.289649		7.0362	0.391604	0.387398	0.391418	0.354732
6.9604	0.970362	0.967322	0.972819	0.720283	0.714383	0.722485	0.489768	0.492484	0.492272		6.9604	0.97044	0.968061	0.971853	0.720873	0.715779	0.723368	0.488604	0.49313	0.490069		6.9604	-7.83205e-05	-0.000738919	0.000966072	-0.000590861	-0.00139642	-0.000882149	0.00116378	-0.000645816	0.00220335			7.0371	0.396954	0.39941	0.395064	0.360948	0.351049	0.362151	0.29817	0.291933	0.293971		7.0371	0.395602	0.391347	0.395416	0.359467
6.9611	0.978068	0.974169	0.980325	0.725618	0.720799	0.728091	0.494456	0.498693	0.495762		6.9611	0.977087	0.974687	0.978512	0.727095	0.721952	0.729614	0.493657	0.498238	0.495139		6.9611	0.000980854	-0.000518084	0.0018127	-0.00147676	-0.00115299	-0.00152254	0.000799	0.000455081	0.000623494			7.0381	0.398147	0.396434	0.398688	0.361214	0.356465	0.365313	0.304407	0.301018	0.306193		7.0381	0.4001	0.396236	0.399909	0.365349
6.9618	0.983732	0.980355	0.98608	0.730997	0.727833	0.734166	0.499888	0.505476	0.501795		6.9618	0.983787	0.981367	0.985225	0.73338	0.728187	0.735924	0.498773	0.503408	0.50027		6.9618	-5.48363e-05	-0.00101203	0.000854254	-0.00238305	-0.000353575	-0.00175762	0.00111544	0.00206745	0.00152457			7.0392	0.404742	0.397639	0.405056	0.367069	0.362321	0.373605	0.307151	0.308301	0.314126		7.0392	0.405116	0.400287	0.404461	0.370796
6.9625	0.990473	0.987458	0.99269	0.738306	0.734364	0.740856	0.504589	0.509555	0.506916		6.9625	0.990542	0.9881	0.991993	0.73973	0.734486	0.742298	0.503951	0.508642	0.505465		6.9625	-6.91414e-05	-0.000642478	0.000696898	-0.00142384	-0.000122309	-0.00144196	0.000638843	0.000913084	0.00145143			7.0401	0.410473	0.404192	0.408293	0.371795	0.368136	0.373146	0.313952	0.315063	0.313653		7.0401	0.409275	0.405304	0.409073	0.375778
6.9632	0.99744	0.994431	0.997967	0.744198	0.7411	0.747453	0.509098	0.51551	0.513444		6.9632	0.997351	0.994889	0.998815	0.746144	0.740849	0.748738	0.509192	0.51394	0.510723		6.9632	8.82149e-05	-0.000457883	-0.000848532	-0.00194556	0.000251055	-0.00128484	-9.34601e-05	0.00157011	0.00272137			7.0412	0.415366	0.407633	0.416503	0.380901	0.370927	0.378488	0.320799	0.320371	0.321669		7.0412	0.414425	0.409928	0.413746	0.381402
6.9639	1.00434	1.00065	1.00586	0.750549	0.746997	0.75291	0.516067	0.520979	0.518275		6.9639	1.00422	1.00173	1.00569	0.752624	0.747278	0.755244	0.514497	0.519303	0.516045		6.9639	0.000120401	-0.00107729	0.000170708	-0.00207478	-0.00028038	-0.00233364	0.00156993	0.00167608	0.00222975			7.0427	0.424026	0.416267	0.419776	0.385117	0.37618	0.389201	0.323303	0.326073	0.320711		7.0427	0.421556	0.414143	0.418482	0.387123
6.9646	1.01149	1.00809	1.0121	0.756252	0.751953	0.759366	0.520695	0.528921	0.524318		6.9646	1.01114	1.00863	1.01263	0.75917	0.753772	0.761816	0.519868	0.524731	0.521433		6.9646	0.000355959	-0.000542998	-0.000527143	-0.00291759	-0.0018189	-0.00245023	0.000827253	0.00418919	0.00288492			7.0436	0.428451	0.420415	0.422696	0.392374	0.387618	0.393385	0.3307	0.33101	0.330116		7.0436	0.425912	0.41936	0.422795	0.392942
6.9653	1.01796	1.01387	1.01892	0.763077	0.75789	0.765693	0.527124	0.53392	0.531854		6.9653	1.01811	1.01559	1.01962	0.765784	0.760333	0.768456	0.525304	0.530227	0.526887		6.9653	-0.000153542	-0.00171268	-0.000699997	-0.00270635	-0.0024426	-0.00276327	0.00181967	0.00369257	0.00496686			7.0446	0.427003	0.425242	0.428694	0.40063	0.391803	0.399421	0.337867	0.339522	0.337864		7.0446	0.430808	0.423684	0.427648	0.398269
6.966	1.02598	1.02108	1.02662	0.769077	0.764248	0.771441	0.533591	0.540006	0.535959		6.966	1.02515	1.0226	1.02666	0.772465	0.766961	0.775165	0.530808	0.535791	0.532408		6.966	0.000830889	-0.00151348	-3.93391e-05	-0.00338852	-0.00271344	-0.00372386	0.00278258	0.00421554	0.00355011			7.0456	0.430813	0.427372	0.43361	0.401939	0.398573	0.406458	0.343472	0.352331	0.346507		7.0456	0.435769	0.428549	0.43306	0.404281
6.9667	1.03164	1.02804	1.03471	0.776682	0.770366	0.778809	0.537969	0.547051	0.541021		6.9667	1.03224	1.02967	1.03377	0.779216	0.773658	0.781942	0.53638	0.541423	0.537998		6.9667	-0.000601292	-0.00162446	0.000944853	-0.00253415	-0.00329161	-0.00313282	0.0015893	0.00562751	0.00302291			7.0466	0.439652	0.433432	0.436639	0.408579	0.401328	0.408299	0.351238	0.354263	0.349949		7.0466	0.440795	0.433478	0.437546	0.410397
6.9673	1.03779	1.03499	1.04126	0.782877	0.776427	0.7855	0.541533	0.55076	0.545567		6.9673	1.03836	1.03577	1.0399	0.785056	0.779452	0.787805	0.54121	0.546306	0.542843		6.9673	-0.000573397	-0.000780106	0.00136113	-0.00217915	-0.00302458	-0.00230575	0.000323236	0.00445479	0.00272429			7.0475	0.442657	0.43336	0.445677	0.419665	0.409782	0.418927	0.358684	0.360635	0.358739		7.0475	0.445379	0.438473	0.443102	0.416619
6.968	1.04453	1.04231	1.04681	0.789814	0.783628	0.793341	0.547949	0.555249	0.552455		6.968	1.04556	1.04294	1.04711	0.791936	0.786277	0.794714	0.54691	0.552069	0.548562		6.968	-0.00103021	-0.000638485	-0.000299692	-0.0021221	-0.00264859	-0.00137234	0.00103909	0.00318027	0.00389284			7.0485	0.446991	0.438354	0.443283	0.410026	0.415418	0.425635	0.365694	0.369298	0.366528		7.0485	0.450533	0.443535	0.44771	0.42295
6.9687	1.05238	1.04876	1.05472	0.796686	0.790925	0.800558	0.553307	0.561202	0.557522		6.9687	1.05282	1.05018	1.05439	0.798888	0.793173	0.801693	0.552682	0.557903	0.554352		6.9687	-0.000430584	-0.00141394	0.000335932	-0.00220245	-0.00224757	-0.00113487	0.00062561	0.00329858	0.00316972			7.0495	0.448053	0.444384	0.450328	0.425631	0.423377	0.432904	0.376679	0.374134	0.374295		7.0495	0.455754	0.448662	0.452892	0.428744
6.9694	1.05954	1.05618	1.06242	0.802771	0.798714	0.806867	0.560587	0.566838	0.562745		6.9694	1.06013	1.05747	1.06172	0.805912	0.800141	0.808745	0.558525	0.563811	0.560214		6.9694	-0.000588417	-0.00128984	0.000703812	-0.00314063	-0.00142622	-0.00187778	0.00206208	0.00302696	0.0025304			7.0504	0.455974	0.449773	0.451023	0.435512	0.428008	0.436786	0.383853	0.378497	0.380426		7.0504	0.460514	0.453857	0.458142	0.435286
6.9701	1.06742	1.06479	1.07007	0.809708	0.80568	0.813183	0.564793	0.573725	0.568524		6.9701	1.06751	1.06483	1.06911	0.813008	0.80718	0.81587	0.564441	0.569792	0.56615		6.9701	-8.96454e-05	-4.04119e-05	0.000958681	-0.00330031	-0.00150013	-0.00268722	0.000351489	0.00393325	0.00237471			7.0514	0.46171	0.456332	0.463149	0.432076	0.434864	0.44534	0.391029	0.390621	0.390313		7.0514	0.465871	0.459121	0.463463	0.441942
6.9708	1.0743	1.07191	1.07591	0.816451	0.811966	0.821049	0.572588	0.580442	0.575113		6.9708	1.07495	1.07224	1.07656	0.820179	0.814293	0.823069	0.570431	0.575848	0.572159		6.9708	-0.000650167	-0.000332594	-0.000646591	-0.00372809	-0.00232649	-0.00202012	0.00215691	0.00459367	0.00295377			7.0525	0.467515	0.456827	0.4684	0.438317	0.440588	0.45351	0.401202	0.391028	0.390938		7.0525	0.471839	0.463917	0.468853	0.448715
6.9715	1.08145	1.07893	1.08219	0.824599	0.818969	0.826851	0.578682	0.587073	0.583458		6.9715	1.08244	1.07971	1.08407	0.827424	0.82148	0.830343	0.576496	0.58198	0.578244		6.9715	-0.000995874	-0.00078249	-0.00188684	-0.0028246	-0.00251079	-0.00349188	0.00218523	0.0050931	0.00521451			7.0534	0.47439	0.470315	0.474948	0.447413	0.450957	0.46129	0.400193	0.407235	0.402094		7.0534	0.476794	0.46986	0.474316	0.455606
6.9722	1.08971	1.08567	1.09032	0.830985	0.825392	0.835465	0.584647	0.594451	0.588675		6.9722	1.09	1.08725	1.09165	0.834744	0.828741	0.837693	0.582638	0.588189	0.584405		6.9722	-0.000292301	-0.00158381	-0.00132775	-0.00375867	-0.00334907	-0.00222826	0.00200927	0.00626135	0.00426972			7.0544	0.474728	0.470221	0.479814	0.453577	0.451879	0.467649	0.411928	0.411631	0.4092		7.0544	0.482365	0.474787	0.479296	0.461913
6.9729	1.09629	1.09347	1.09806	0.837019	0.832019	0.842382	0.592552	0.601394	0.59589		6.9729	1.09763	1.09485	1.09928	0.842141	0.836079	0.84512	0.588856	0.594476	0.590643		6.9729	-0.00133681	-0.00137734	-0.00122714	-0.00512213	-0.00405908	-0.00273752	0.00369632	0.00691754	0.0052467			7.0554	0.48621	0.482605	0.487311	0.459158	0.464043	0.47196	0.423355	0.422511	0.419164		7.0554	0.48801	0.483121	0.485464	0.469756
6.9736	1.10397	1.1016	1.10584	0.845238	0.839818	0.849181	0.598966	0.606699	0.60217		6.9736	1.10531	1.10251	1.10698	0.849615	0.843492	0.852624	0.595153	0.600843	0.59696		6.9736	-0.00134301	-0.000902772	-0.00113845	-0.00437659	-0.00367427	-0.00344324	0.00381345	0.0058558	0.00520933			7.0564	0.493714	0.489153	0.492579	0.470422	0.461672	0.483233	0.427888	0.425093	0.424107		7.0564	0.493731	0.488777	0.490575	0.476284
6.9743	1.11125	1.10675	1.11301	0.853557	0.847301	0.856934	0.606144	0.613557	0.610071		6.9743	1.11306	1.11023	1.11475	0.857167	0.850984	0.860207	0.601529	0.60729	0.603357		6.9743	-0.00180769	-0.00348306	-0.00173831	-0.00361085	-0.00368237	-0.00327325	0.00461543	0.00626701	0.00671369			7.0573	0.503744	0.496545	0.503128	0.482823	0.473307	0.487846	0.42695	0.424004	0.431367		7.0573	0.498948	0.494507	0.496908	0.487388
6.975	1.11848	1.1148	1.11949	0.861212	0.854427	0.86392	0.613114	0.621444	0.617441		6.975	1.12087	1.11802	1.12257	0.864799	0.858554	0.86787	0.607985	0.613818	0.609835		6.975	-0.00239396	-0.00322139	-0.00308013	-0.00358671	-0.00412679	-0.00394988	0.0051285	0.00762516	0.00760579			7.0583	0.514186	0.504427	0.507408	0.497429	0.481848	0.495815	0.435769	0.430918	0.435635		7.0583	0.504816	0.49973	0.505096	0.49496
6.9756	1.12515	1.12204	1.1267	0.865419	0.859873	0.870245	0.619466	0.628668	0.623646		6.9756	1.12762	1.12474	1.12933	0.871403	0.865104	0.8745	0.613584	0.619479	0.615451		6.9756	-0.00246429	-0.00269902	-0.00263357	-0.00598371	-0.00523162	-0.00425458	0.00588292	0.00918925	0.0081951			7.0593	0.516679	0.508459	0.513896	0.504511	0.490545	0.501984	0.44676	0.445547	0.44173		7.0593	0.510761	0.505606	0.511043	0.501897
6.9763	1.1313	1.12926	1.13409	0.874943	0.868806	0.878839	0.62521	0.635021	0.630755		6.9763	1.13555	1.13265	1.13728	0.879184	0.872822	0.882313	0.620193	0.626162	0.622082		6.9763	-0.00424337	-0.00338483	-0.00318837	-0.00424075	-0.00401664	-0.00347424	0.00501662	0.0088591	0.00867325			7.0602	0.5245	0.511926	0.521321	0.513771	0.495431	0.507486	0.452515	0.459567	0.449732		7.0602	0.516184	0.511564	0.51707	0.509726
6.977	1.13903	1.13689	1.14289	0.881977	0.875774	0.887327	0.63333	0.641237	0.637538		6.977	1.14355	1.14063	1.1453	0.887052	0.880627	0.890213	0.626891	0.632935	0.628802		6.977	-0.00451827	-0.00373507	-0.00240898	-0.00507551	-0.00485253	-0.00288606	0.00643921	0.00830173	0.00873607			7.0613	0.522455	0.517753	0.526582	0.517858	0.507427	0.51744	0.463022	0.462056	0.458738		7.0613	0.522894	0.517598	0.522569	0.517694
6.9777	1.14851	1.14402	1.15056	0.889429	0.885346	0.895509	0.639795	0.648361	0.642897		6.9777	1.15162	1.14867	1.15338	0.894998	0.888509	0.898192	0.63367	0.63979	0.635603		6.9777	-0.00311089	-0.00464761	-0.00281739	-0.00556874	-0.00316238	-0.00268269	0.00612521	0.00857085	0.007294			7.0622	0.532331	0.52528	0.532918	0.528061	0.513336	0.526186	0.471572	0.474451	0.47106		7.0622	0.528463	0.5231	0.52875	0.525804
6.9784	1.15572	1.15286	1.15845	0.897877	0.892428	0.903961	0.646182	0.656221	0.649861		6.9784	1.15975	1.15677	1.16153	0.903028	0.896473	0.906254	0.640535	0.646732	0.64249		6.9784	-0.00402951	-0.00391448	-0.0030725	-0.00515139	-0.00404477	-0.00229311	0.00564718	0.00948876	0.00737059			7.0633	0.539949	0.527193	0.533589	0.534195	0.520351	0.534364	0.483152	0.483166	0.4825		7.0633	0.535359	0.529912	0.535016	0.533229
6.9791	1.16311	1.16024	1.16622	0.906377	0.901475	0.912328	0.65385	0.662775	0.657034		6.9791	1.16795	1.16494	1.16974	0.911143	0.904522	0.914402	0.647488	0.653763	0.649466		6.9791	-0.00483179	-0.00470126	-0.00352097	-0.00476575	-0.00304747	-0.00207472	0.00636172	0.0090121	0.00756848			7.0643	0.538626	0.535897	0.541189	0.537232	0.5371	0.539893	0.491239	0.491473	0.501554		7.0643	0.541716	0.535563	0.540731	0.54162
6.9798	1.17085	1.1675	1.17317	0.915246	0.909687	0.92071	0.660717	0.670033	0.666088		6.9798	1.17621	1.17318	1.17803	0.919343	0.912656	0.922636	0.65453	0.660884	0.656531		6.9798	-0.00536633	-0.00568104	-0.00485182	-0.00409788	-0.00296879	-0.00192618	0.00618726	0.00914836	0.00955707			7.0652	0.546406	0.5432	0.546908	0.553382	0.5473	0.549163	0.502762	0.501912	0.508964		7.0652	0.547511	0.541924	0.547801	0.550156
6.9805	1.18027	1.1751	1.18135	0.923188	0.916342	0.928085	0.669577	0.677969	0.673449		6.9805	1.18455	1.18149	1.18638	0.927631	0.920876	0.930958	0.661662	0.668097	0.663687		6.9805	-0.00427747	-0.00639009	-0.00502968	-0.00444305	-0.00453448	-0.00287318	0.00791442	0.00987202	0.00976199			7.0662	0.553703	0.547934	0.559028	0.559996	0.551983	0.555134	0.515682	0.513126	0.512052		7.0662	0.554032	0.548368	0.553672	0.558845
6.9812	1.18767	1.18354	1.19008	0.931199	0.926198	0.937231	0.676186	0.685389	0.679909		6.9812	1.19295	1.18987	1.1948	0.936007	0.929184	0.939368	0.668886	0.675403	0.670934		6.9812	-0.00528646	-0.00632703	-0.00471544	-0.00480759	-0.00298595	-0.00213718	0.00729954	0.00998551	0.00897443			7.0672	0.560159	0.556969	0.566756	0.564905	0.557803	0.562326	0.526177	0.521433	0.522551		7.0672	0.560645	0.554899	0.560274	0.5668
6.9819	1.19594	1.19179	1.19915	0.940324	0.932823	0.944736	0.684427	0.692837	0.68821		6.9819	1.20143	1.19832	1.20329	0.944472	0.93758	0.947867	0.676204	0.682803	0.678275		6.9819	-0.00548673	-0.00652671	-0.00414252	-0.00414723	-0.00475669	-0.00313139	0.00822347	0.0100337	0.00993448			7.0682	0.572204	0.565003	0.571567	0.574906	0.563974	0.579709	0.534203	0.530716	0.530056		7.0682	0.567344	0.560852	0.566965	0.575787
6.9826	1.20489	1.20041	1.2068	0.949078	0.941996	0.953678	0.692006	0.699807	0.695171		6.9826	1.20997	1.20684	1.21186	0.953027	0.946065	0.956458	0.683615	0.690299	0.685711		6.9826	-0.00508022	-0.00642848	-0.00505304	-0.00394875	-0.00406933	-0.00277925	0.00839049	0.00950855	0.00946021			7.0691	0.57861	0.575619	0.575487	0.588289	0.572335	0.586786	0.539898	0.547478	0.542534		7.0691	0.57345	0.567552	0.573747	0.58494
6.9833	1.21393	1.21013	1.21618	0.957612	0.950268	0.963081	0.698178	0.706202	0.702633		6.9833	1.21859	1.21543	1.22049	0.961673	0.954641	0.965139	0.691122	0.697891	0.693243		6.9833	-0.00466561	-0.00529289	-0.00430584	-0.00406086	-0.0043726	-0.00205874	0.00705528	0.00831103	0.00939035			7.0701	0.582621	0.576923	0.581678	0.596109	0.583107	0.5942	0.554279	0.561719	0.551327		7.0701	0.580324	0.574346	0.579933	0.593315
6.984	1.22249	1.2178	1.22462	0.967321	0.959723	0.972076	0.707044	0.713976	0.708325		6.984	1.22728	1.22409	1.2292	0.970411	0.963308	0.973914	0.698727	0.705582	0.700872		6.984	-0.00478959	-0.00628352	-0.00457716	-0.0030908	-0.00358438	-0.00183773	0.00831729	0.00839353	0.00745255			7.0712	0.590515	0.586862	0.590236	0.597712	0.59294	0.601654	0.562469	0.571808	0.568765		7.0712	0.587994	0.580537	0.586892	0.603735
6.9847	1.2301	1.22759	1.23332	0.974852	0.968579	0.982072	0.713361	0.722003	0.71747		6.9847	1.23604	1.23282	1.23798	0.979243	0.972067	0.982782	0.70643	0.713373	0.708601		6.9847	-0.00594616	-0.00523174	-0.00466156	-0.00439131	-0.00348854	-0.000710487	0.00693059	0.00863004	0.00886953			7.0721	0.599133	0.591297	0.59885	0.610314	0.602282	0.613975	0.572779	0.578881	0.579013		7.0721	0.594355	0.588206	0.593945	0.613387
6.9853	1.2387	1.23493	1.24198	0.982177	0.976324	0.988096	0.720474	0.729375	0.723017		6.9853	1.24361	1.24036	1.24556	0.986887	0.979649	0.990458	0.713111	0.720131	0.715304		6.9853	-0.00490856	-0.00543547	-0.00357914	-0.00471032	-0.00332499	-0.00236106	0.00736243	0.00924444	0.00771344			7.0732	0.604068	0.59704	0.605068	0.623518	0.611646	0.625062	0.591252	0.590348	0.582946		7.0732	0.602236	0.595278	0.601094	0.622228
6.986	1.24769	1.24405	1.24914	0.991614	0.985113	0.996996	0.729343	0.736095	0.732493		6.986	1.25251	1.24923	1.25448	0.995896	0.988583	0.999503	0.721002	0.728111	0.72322		6.986	-0.00481844	-0.00518298	-0.00533676	-0.00428236	-0.00346994	-0.00250697	0.00834161	0.00798404	0.00927287			7.0747	0.611945	0.605315	0.609371	0.634173	0.622509	0.633089	0.59866	0.601963	0.596748		7.0747	0.613158	0.601728	0.608341	0.632214
6.9867	1.25717	1.25316	1.25874	0.999904	0.993957	1.00421	0.737226	0.746006	0.740455		6.9867	1.26148	1.25818	1.26347	1.005	0.997614	1.00865	0.728995	0.736196	0.73124		6.9867	-0.00431871	-0.00502181	-0.00472522	-0.00509679	-0.00365686	-0.00443625	0.00823116	0.00980932	0.00921553			7.0756	0.617931	0.612591	0.615202	0.644156	0.635788	0.644215	0.614773	0.61331	0.61659		7.0756	0.619832	0.608984	0.61495	0.642382
6.9874	1.26624	1.26209	1.2672	1.00905	1.00341	1.01444	0.745529	0.753132	0.748858		6.9874	1.27053	1.2672	1.27254	1.0142	1.00674	1.01789	0.737093	0.744387	0.739364		6.9874	-0.00429702	-0.00510764	-0.00533199	-0.00515807	-0.00333357	-0.00344658	0.00843638	0.0087449	0.00949395			7.0766	0.627073	0.617947	0.626706	0.653456	0.644675	0.654943	0.620052	0.619007	0.631233		7.0766	0.627338	0.61634	0.622386	0.652733
6.9881	1.27449	1.27198	1.27738	1.01855	1.01237	1.02268	0.753499	0.761618	0.757339		6.9881	1.27966	1.27629	1.28168	1.02351	1.01597	1.02723	0.745297	0.752685	0.747595		6.9881	-0.00516963	-0.00431013	-0.00430274	-0.00495517	-0.00359631	-0.0045445	0.00820267	0.00893265	0.00974345			7.0776	0.637698	0.625167	0.63258	0.663663	0.649236	0.670281	0.632351	0.639563	0.640886		7.0776	0.634947	0.623795	0.630684	0.662209
6.9888	1.28415	1.28179	1.28782	1.02739	1.02129	1.03277	0.76224	0.769591	0.763697		6.9888	1.28886	1.28547	1.2909	1.03291	1.02529	1.03667	0.753608	0.761093	0.755934		6.9888	-0.00470877	-0.00367391	-0.00308084	-0.00551951	-0.00400805	-0.00390267	0.00863171	0.00849885	0.00776315			7.0785	0.639341	0.634764	0.639584	0.671877	0.66394	0.67786	0.651811	0.65441	0.656678		7.0785	0.641887	0.631353	0.637565	0.672926
6.9895	1.29444	1.29033	1.2962	1.03737	1.03201	1.0418	0.770891	0.777131	0.772258		6.9895	1.29814	1.29472	1.3002	1.04241	1.03472	1.04621	0.762029	0.769611	0.764383		6.9895	-0.00370598	-0.00438166	-0.00399685	-0.00504887	-0.00271106	-0.00441337	0.00886184	0.00752068	0.00787544			7.0795	0.649442	0.643366	0.645113	0.691153	0.674669	0.691217	0.668534	0.667118	0.666239		7.0795	0.6497	0.639015	0.645311	0.684932
6.9902	1.3034	1.29911	1.30544	1.04653	1.04199	1.05136	0.779072	0.786223	0.781877		6.9902	1.3075	1.30404	1.30958	1.05202	1.04425	1.05586	0.770561	0.778241	0.772943		6.9902	-0.00410271	-0.00493658	-0.00414276	-0.00548923	-0.00225711	-0.00449848	0.00851101	0.00798213	0.00893384			7.0805	0.660471	0.645009	0.651925	0.699245	0.685095	0.701767	0.682734	0.679103	0.682071		7.0805	0.657616	0.646781	0.653167	0.70055
6.9909	1.31279	1.30829	1.31674	1.05648	1.05056	1.06158	0.787841	0.794562	0.789614		6.9909	1.31694	1.31345	1.31904	1.06173	1.05388	1.06561	0.779205	0.786985	0.781616		6.9909	-0.00415373	-0.00515854	-0.00229311	-0.00524879	-0.00332189	-0.00403357	0.00863522	0.00757706	0.00799805			7.0815	0.663656	0.657673	0.660593	0.709642	0.701189	0.714095	0.697106	0.704656	0.69286		7.0815	0.665641	0.654658	0.661127	0.711967
6.9916	1.32178	1.31846	1.32657	1.06635	1.06104	1.0716	0.796169	0.802837	0.798013		6.9916	1.32646	1.32294	1.32857	1.07155	1.06361	1.07547	0.787964	0.795846	0.790403		6.9916	-0.0046804	-0.00447774	-0.00199938	-0.00520134	-0.00257635	-0.00387001	0.0082047	0.00699115	0.00760967
6.9923	1.33247	1.32869	1.33652	1.07727	1.0685	1.08062	0.804707	0.812567	0.806746		6.9923	1.33606	1.3325	1.33819	1.08147	1.07346	1.08544	0.796839	0.804823	0.799307		6.9923	-0.00358915	-0.00381446	-0.0016675	-0.00420606	-0.00495768	-0.0048151	0.00786865	0.00774407	0.00743842
6.993	1.3434	1.33847	1.34615	1.08549	1.07971	1.09067	0.813743	0.820689	0.815945		6.993	1.34574	1.34215	1.34789	1.0915	1.0834	1.09551	0.805831	0.81392	0.808329		6.993	-0.00233459	-0.00367785	-0.00174284	-0.00601423	-0.00369191	-0.00483394	0.0079124	0.00676835	0.00761539
6.9936	1.35095	1.34832	1.355	1.09467	1.0885	1.09902	0.820951	0.829593	0.82187		6.9936	1.3541	1.35048	1.35627	1.10019	1.09201	1.10423	0.813632	0.821812	0.816156		6.9936	-0.00314522	-0.00216293	-0.00127077	-0.00551665	-0.00351357	-0.00520396	0.00731903	0.00778013	0.00571406
6.9943	1.36321	1.35824	1.36491	1.10491	1.09812	1.10884	0.829622	0.837726	0.831235		6.9943	1.36393	1.36028	1.36612	1.11042	1.10217	1.11451	0.822848	0.831136	0.825403		6.9943	-0.000713825	-0.00204372	-0.0012095	-0.00551057	-0.00404954	-0.00566745	0.00677353	0.00658959	0.00583184
6.995	1.37358	1.36862	1.37461	1.11547	1.1086	1.11867	0.839054	0.846107	0.841009		6.995	1.37385	1.37017	1.37606	1.12077	1.11243	1.1249	0.832187	0.840584	0.834773		6.995	-0.000270128	-0.00154996	-0.00144625	-0.00530124	-0.00383043	-0.00622773	0.00686699	0.00552303	0.00623661
6.9957	1.38342	1.37924	1.38647	1.126	1.11785	1.12937	0.848495	0.855744	0.848986		6.9957	1.38385	1.38013	1.38608	1.13123	1.1228	1.1354	0.841651	0.850159	0.844268		6.9957	-0.000426292	-0.0008986	0.000386953	-0.00523376	-0.00494909	-0.00602698	0.00684422	0.00558513	0.00471854
6.9964	1.39433	1.38957	1.39611	1.13636	1.1292	1.13969	0.857467	0.864983	0.858703		6.9964	1.39393	1.39019	1.39619	1.1418	1.13329	1.14602	0.851241	0.859861	0.85389		6.9964	0.000394106	-0.00061667	-7.34329e-05	-0.005445	-0.00408936	-0.00632954	0.00622642	0.00512129	0.00481319
6.9971	1.40473	1.40109	1.40811	1.14717	1.13898	1.14928	0.866795	0.87423	0.867858		6.9971	1.4041	1.40032	1.40638	1.1525	1.14389	1.15676	0.86096	0.869695	0.863641		6.9971	0.000625849	0.000762105	0.00172687	-0.00532281	-0.00490713	-0.00747108	0.00583446	0.00453556	0.00421691
6.9978	1.41531	1.40965	1.41812	1.15702	1.15067	1.16088	0.877504	0.884523	0.877409		6.9978	1.41436	1.41055	1.41666	1.1633	1.15461	1.16761	0.87081	0.87966	0.873524		6.9978	0.000942707	-0.000896454	0.0014627	-0.00628281	-0.00393915	-0.00672865	0.00669408	0.00486261	0.00388503
6.9985	1.4245	1.42157	1.42907	1.16831	1.16196	1.17249	0.886874	0.892749	0.887432		6.9985	1.42471	1.42086	1.42703	1.17423	1.16544	1.17858	0.880792	0.88976	0.883539		6.9985	-0.0002141	0.000704408	0.00204444	-0.00591993	-0.0034852	-0.00609207	0.00608182	0.00298816	0.00389314
6.9992	1.43647	1.43137	1.43879	1.17939	1.17356	1.18331	0.89548	0.903131	0.898335		6.9992	1.43515	1.43126	1.43749	1.18528	1.1764	1.18968	0.890909	0.899997	0.89369		6.9992	0.00132656	0.000110269	0.0013032	-0.00588536	-0.00283456	-0.00637007	0.00457096	0.00313371	0.00464517
6.9999	1.44614	1.4427	1.45036	1.18896	1.1826	1.1938	0.907077	0.913941	0.910211		6.9999	1.44567	1.44175	1.44803	1.19645	1.18747	1.20089	0.901163	0.910372	0.903978		6.9999	0.000468254	0.000946283	0.00232291	-0.0074892	-0.00487375	-0.00708985	0.00591397	0.00356865	0.00623298
7.0006	1.45785	1.4524	1.46091	1.20034	1.1941	1.20567	0.917432	0.925028	0.919069		7.0006	1.45629	1.45233	1.45867	1.20774	1.19867	1.21223	0.911556	0.920888	0.914405		7.0006	0.0015583	6.80685e-05	0.0022409	-0.00740385	-0.00457716	-0.00656509	0.0058763	0.00413978	0.00466347
7.0012	1.4667	1.46218	1.46969	1.21066	1.20418	1.21595	0.925679	0.933573	0.928215		7.0012	1.46546	1.46148	1.46787	1.21753	1.20838	1.22206	0.920581	0.93002	0.923461		7.0012	0.00123882	0.000704885	0.00182223	-0.00686514	-0.00419283	-0.00611401	0.00509846	0.00355268	0.00475442
7.0019	1.47857	1.47342	1.48116	1.22268	1.21472	1.22692	0.935958	0.944748	0.937661		7.0019	1.47625	1.47223	1.47868	1.22905	1.21981	1.23364	0.931237	0.940803	0.934153		7.0019	0.00232267	0.00119388	0.00248337	-0.00636959	-0.00508332	-0.00672007	0.00472081	0.0039444	0.00350827
7.0026	1.48995	1.48488	1.49283	1.23459	1.22583	1.23927	0.946059	0.95477	0.947754		7.0026	1.48713	1.48307	1.48958	1.24071	1.23136	1.24534	0.942039	0.951733	0.94499		7.0026	0.00282574	0.00181401	0.0032537	-0.00611424	-0.00552869	-0.00607252	0.00402081	0.00303674	0.00276411
7.0033	1.50097	1.49632	1.50528	1.24499	1.23755	1.25079	0.956483	0.965865	0.958905		7.0033	1.4981	1.494	1.50057	1.25249	1.24305	1.25717	0.952987	0.962813	0.955975		7.0033	0.0028677	0.00232077	0.00471282	-0.00749695	-0.00549936	-0.00638223	0.00349593	0.00305212	0.00292963
7.004	1.5133	1.50794	1.51693	1.25747	1.24727	1.26198	0.967736	0.976402	0.970472		7.004	1.50916	1.50503	1.51166	1.2644	1.25486	1.26914	0.964085	0.974043	0.967111		7.004	0.00413465	0.0029093	0.00526643	-0.00693548	-0.00759101	-0.00715399	0.00365078	0.00235844	0.00336134
7.0047	1.52373	1.51932	1.52726	1.26971	1.25981	1.27556	0.978154	0.988188	0.981258		7.0047	1.52033	1.51615	1.52285	1.27645	1.26681	1.28124	0.975336	0.985428	0.978398		7.0047	0.0034008	0.00316143	0.00441885	-0.00674462	-0.00699878	-0.00567436	0.00281847	0.00275958	0.00285935
7.0054	1.53598	1.53029	1.5389	1.28222	1.27263	1.28868	0.987647	0.99901	0.992267		7.0054	1.53158	1.52737	1.53413	1.28863	1.27889	1.29347	0.98674	0.996969	0.989841		7.0054	0.00439548	0.00291741	0.00477004	-0.00641525	-0.00625491	-0.00478506	0.000906944	0.00204027	0.00242567
7.0061	1.54783	1.54271	1.55103	1.29437	1.28462	1.29993	1.00017	1.01016	1.00261		7.0061	1.54294	1.53869	1.54551	1.30095	1.2911	1.30584	0.998301	1.00867	1.00144		7.0061	0.00488734	0.00402236	0.00552726	-0.00658369	-0.00648189	-0.00590777	0.00187272	0.00149226	0.00117207
7.0068	1.55838	1.55379	1.5619	1.3065	1.29784	1.3135	1.01056	1.0229	1.01507		7.0068	1.55439	1.55011	1.55699	1.31341	1.30345	1.31835	1.01002	1.02053	1.0132		7.0068	0.00398636	0.00368524	0.00491214	-0.00690722	-0.00560927	-0.00484347	0.000535488	0.00236714	0.00187433
7.0075	1.57136	1.56429	1.57348	1.32	1.30938	1.32599	1.02284	1.0353	1.02601		7.0075	1.56595	1.56162	1.56856	1.326	1.31594	1.331	1.0219	1.03256	1.02512		7.0075	0.00541258	0.00267243	0.00491405	-0.0060035	-0.00655842	-0.0050025	0.00093317	0.00274158	0.00089097
7.0082	1.5814	1.57561	1.58526	1.33253	1.32287	1.33822	1.03466	1.04724	1.04029		7.0082	1.5776	1.57323	1.58024	1.33874	1.32857	1.34379	1.03395	1.04475	1.03721		7.0082	0.00380063	0.00237453	0.00501728	-0.00621045	-0.00569582	-0.00556183	0.000708342	0.0024904	0.00307667
7.0089	1.59203	1.58866	1.59556	1.34639	1.33532	1.35199	1.04743	1.05968	1.05166		7.0089	1.58935	1.58495	1.59202	1.35162	1.34134	1.35672	1.04616	1.05711	1.04946		7.0089	0.00267267	0.00371504	0.00354433	-0.00522888	-0.00601959	-0.00472927	0.0012722	0.00257564	0.00219762
7.0095	1.60169	1.59661	1.60417	1.35662	1.34745	1.36367	1.05922	1.07157	1.06356		7.0095	1.59951	1.59507	1.6022	1.36277	1.3524	1.36792	1.05676	1.06784	1.0601		7.0095	0.00218272	0.00154316	0.00197268	-0.00614631	-0.00494289	-0.00425482	0.00245619	0.00373137	0.0034579
7.0102	1.61249	1.60857	1.61623	1.37091	1.3607	1.37723	1.07156	1.08424	1.07562		7.0102	1.61145	1.60697	1.61417	1.37592	1.36543	1.38113	1.06929	1.08052	1.07267		7.0102	0.00103831	0.00159919	0.00206256	-0.00500762	-0.0047307	-0.00390029	0.00226712	0.00372517	0.00294662
7.0109	1.62451	1.62017	1.62741	1.3838	1.37319	1.39098	1.08492	1.09665	1.09019		7.0109	1.6235	1.61898	1.62624	1.38921	1.37862	1.39448	1.08199	1.09337	1.08542		7.0109	0.00100946	0.00118983	0.00116801	-0.00541329	-0.00542593	-0.00350523	0.00292361	0.00328052	0.0047735
7.0116	1.63779	1.63173	1.64011	1.39712	1.38674	1.40455	1.09784	1.10952	1.102		7.0116	1.63566	1.63109	1.63842	1.40266	1.39195	1.40799	1.09488	1.10641	1.09834		7.0116	0.00213337	0.000645161	0.00168586	-0.00554395	-0.00521159	-0.00343251	0.00296116	0.00310636	0.00365758
7.0123	1.6479	1.64432	1.65113	1.41041	1.40075	1.41828	1.11177	1.12411	1.11561		7.0123	1.64792	1.64331	1.65071	1.41626	1.40544	1.42164	1.10794	1.11963	1.11144		7.0123	-1.09673e-05	0.00101566	0.0004251	-0.00585616	-0.00469041	-0.00336504	0.00383639	0.00447762	0.00416887
7.013	1.66096	1.65647	1.66447	1.42408	1.41396	1.4321	1.12416	1.13753	1.12877		7.013	1.66028	1.65563	1.6631	1.43001	1.41907	1.43546	1.12118	1.13304	1.12473		7.013	0.000681162	0.000839114	0.00137043	-0.00593376	-0.00510836	-0.00335908	0.00298238	0.00449097	0.00403726
7.0137	1.67255	1.66712	1.67587	1.44027	1.42935	1.44626	1.13846	1.15055	1.14166		7.0137	1.67276	1.66806	1.6756	1.44392	1.43286	1.44943	1.13461	1.14663	1.1382		7.0137	-0.000209093	-0.000944614	0.000263453	-0.00365341	-0.00351477	-0.00316405	0.00384867	0.00391805	0.00345516
7.0144	1.68607	1.68105	1.69045	1.45342	1.44285	1.46064	1.15029	1.16363	1.15462		7.0144	1.68534	1.6806	1.68821	1.45799	1.44681	1.46355	1.14822	1.16041	1.15187		7.0144	0.000726938	0.000452399	0.00223255	-0.00457036	-0.00396204	-0.00291133	0.00206232	0.00321996	0.0027498
7.0151	1.69994	1.69369	1.70362	1.46793	1.45682	1.47511	1.16431	1.17655	1.16738		7.0151	1.69804	1.69325	1.70094	1.47222	1.46092	1.47784	1.16203	1.17439	1.16572		7.0151	0.00189948	0.00043714	0.00268793	-0.00429237	-0.00410104	-0.00273275	0.00228095	0.00215948	0.0016619
7.0158	1.71334	1.70726	1.71524	1.48312	1.47253	1.48812	1.17822	1.18975	1.1815		7.0158	1.71084	1.70601	1.71377	1.48661	1.47518	1.49229	1.17603	1.18856	1.17977		7.0158	0.00249529	0.00124621	0.00147557	-0.00349212	-0.00265622	-0.0041728	0.0021894	0.00118887	0.00172603
7.0165	1.7273	1.7204	1.73056	1.49565	1.4864	1.50297	1.19154	1.20388	1.19555		7.0165	1.72376	1.71889	1.72671	1.50116	1.48961	1.50691	1.19024	1.20294	1.19402		7.0165	0.00353909	0.00151193	0.0038414	-0.0055083	-0.00321317	-0.00393677	0.00130069	0.000937343	0.00152838
7.0172	1.73972	1.73488	1.74314	1.51245	1.50124	1.51788	1.20558	1.21724	1.20871		7.0172	1.73679	1.73187	1.73977	1.51588	1.50421	1.52169	1.20464	1.21752	1.20847		7.0172	0.0029285	0.00300407	0.00336266	-0.0034281	-0.00296569	-0.00380874	0.0009408	-0.00027585	0.00024271
7.0179	1.75324	1.7464	1.7568	1.52715	1.51609	1.53336	1.22154	1.2315	1.22283		7.0179	1.74994	1.74497	1.75295	1.53077	1.51897	1.53664	1.21924	1.2323	1.22313		7.0179	0.00329828	0.00142491	0.0038538	-0.00361419	-0.00287962	-0.00328445	0.00230169	-0.000803232	-0.000297785
7.0186	1.76818	1.76195	1.77015	1.54163	1.53088	1.5476	1.23404	1.24626	1.23776		7.0186	1.7632	1.75819	1.76624	1.54582	1.5339	1.55177	1.23405	1.2473	1.23799		7.0186	0.00497723	0.00375819	0.00391412	-0.00419068	-0.00301743	-0.00416613	-9.53674e-06	-0.00103462	-0.000230312
7.0192	1.77901	1.77328	1.7829	1.55554	1.54361	1.56022	1.2472	1.25908	1.24983		7.0192	1.77466	1.76961	1.77772	1.55886	1.54682	1.56486	1.24691	1.26032	1.25089		7.0192	0.00434828	0.00367248	0.00518012	-0.00332773	-0.00321794	-0.00464463	0.000288367	-0.00124073	-0.0010587
7.0199	1.79316	1.78604	1.79662	1.57009	1.55981	1.57478	1.26273	1.27432	1.26546		7.0199	1.78814	1.78304	1.79123	1.57424	1.56207	1.58031	1.26212	1.27571	1.26615		7.0199	0.00502682	0.00300002	0.00538874	-0.00415504	-0.00225759	-0.00553322	0.000610828	-0.00139189	-0.000688076
7.0206	1.80567	1.80044	1.81027	1.58531	1.575	1.59086	1.27862	1.28907	1.28166		7.0206	1.80174	1.79659	1.80486	1.5898	1.57749	1.59593	1.27754	1.29133	1.28162		7.0206	0.00393963	0.0038507	0.00541186	-0.0044874	-0.00249863	-0.00507522	0.00107992	-0.00225925	3.80278e-05
7.0213	1.81993	1.81495	1.82422	1.6007	1.59164	1.60598	1.29353	1.30448	1.29692		7.0213	1.81545	1.81026	1.81861	1.60553	1.59309	1.61174	1.29318	1.30716	1.29732		7.0213	0.00448012	0.00468755	0.00561237	-0.00483179	-0.00145912	-0.005759	0.00034678	-0.0026809	-0.000395417
7.022	1.83379	1.82859	1.83769	1.61676	1.60677	1.62148	1.31017	1.32075	1.31338		7.022	1.82929	1.82405	1.83248	1.62145	1.60887	1.62772	1.30905	1.32323	1.31324		7.022	0.00449824	0.00453854	0.00521016	-0.00468838	-0.00210023	-0.00624609	0.00111866	-0.00247157	0.000140786
7.0227	1.84784	1.84213	1.85149	1.63319	1.6238	1.63748	1.32512	1.33833	1.32864		7.0227	1.84326	1.83796	1.84647	1.63755	1.62483	1.64389	1.32514	1.33952	1.32939		7.0227	0.00458813	0.00416636	0.00501919	-0.00435948	-0.00103903	-0.0064137	-2.28882e-05	-0.0011909	-0.000746489
7.0234	1.86353	1.85792	1.86723	1.64836	1.63696	1.65305	1.34288	1.35366	1.34468		7.0234	1.85734	1.852	1.86059	1.65383	1.64098	1.66025	1.34147	1.35605	1.34577		7.0234	0.00619054	0.00592387	0.00664091	-0.00547266	-0.00401521	-0.00720072	0.00141144	-0.00238955	-0.00108969
7.0241	1.87719	1.87137	1.88152	1.665	1.65301	1.66945	1.35885	1.37091	1.3629		7.0241	1.87155	1.86616	1.87483	1.67031	1.65731	1.67679	1.35803	1.37282	1.36238		7.0241	0.00563502	0.0052104	0.00668383	-0.00531054	-0.00430131	-0.00734091	0.000817537	-0.00190759	0.00051415
7.0248	1.89087	1.88555	1.89622	1.68222	1.67042	1.68671	1.37468	1.38855	1.37854		7.0248	1.88589	1.88045	1.8892	1.68697	1.67383	1.69353	1.37483	1.38982	1.37924		7.0248	0.00497866	0.00510085	0.00701571	-0.00475335	-0.00341082	-0.00681639	-0.00014925	-0.00127089	-0.000693798
7.0255	1.90626	1.90131	1.90894	1.69774	1.68822	1.70487	1.39131	1.40425	1.39613		7.0255	1.90036	1.89486	1.9037	1.70383	1.69054	1.71046	1.39187	1.40708	1.39634		7.0255	0.00590634	0.006446	0.00524163	-0.00608754	-0.00232029	-0.00559497	-0.000556946	-0.00283158	-0.000202417
7.0262	1.92258	1.91474	1.92564	1.71565	1.70321	1.72163	1.40735	1.42274	1.41248		7.0262	1.91495	1.9094	1.91832	1.72088	1.70745	1.72759	1.40915	1.42458	1.41368		7.0262	0.00763083	0.00533402	0.00731349	-0.00523257	-0.00423765	-0.00595474	-0.0018059	-0.00184286	-0.00120413
7.0268	1.93417	1.92797	1.93874	1.72966	1.7176	1.7356	1.42299	1.43828	1.42846		7.0268	1.92757	1.92198	1.93097	1.73566	1.7221	1.74244	1.42418	1.4398	1.42876		7.0268	0.0065999	0.00598836	0.00776458	-0.00600672	-0.0045042	-0.00683355	-0.00119209	-0.00151503	-0.0003016
7.0275	1.94977	1.94353	1.95337	1.74701	1.7357	1.75317	1.44031	1.45522	1.4456		7.0275	1.9424	1.93676	1.94584	1.75309	1.73938	1.75994	1.44193	1.45777	1.44657		7.0275	0.00736046	0.00677371	0.00753212	-0.00607276	-0.00368023	-0.00676632	-0.00162041	-0.00255215	-0.000973225
7.0282	1.96478	1.95862	1.96858	1.76522	1.75292	1.7716	1.4575	1.47309	1.46338		7.0282	1.95737	1.95167	1.96084	1.77071	1.75685	1.77764	1.45994	1.47601	1.46465		7.0282	0.00740218	0.00694466	0.00774074	-0.00548792	-0.00393343	-0.00603914	-0.00244272	-0.00292194	-0.00126207
7.0289	1.98029	1.97403	1.98397	1.78376	1.76951	1.78976	1.47414	1.4926	1.48145		7.0289	1.97247	1.96672	1.97598	1.78854	1.77453	1.79555	1.47822	1.49452	1.48298		7.0289	0.00781989	0.00731039	0.00799465	-0.00477934	-0.00502062	-0.00578928	-0.00407779	-0.0019232	-0.00153434
7.0296	1.99495	1.98928	1.99852	1.80128	1.78622	1.80952	1.49335	1.51131	1.50074		7.0296	1.98771	1.9819	1.99125	1.80658	1.79241	1.81367	1.49676	1.5133	1.50159		7.0296	0.00723934	0.00737381	0.00727034	-0.00530195	-0.00618696	-0.00414133	-0.00341249	-0.00198948	-0.000850201
7.0303	2.01013	2.00527	2.01404	1.81933	1.8056	1.82822	1.51186	1.52969	1.51853		7.0303	2.00308	1.99722	2.00666	1.82483	1.8105	1.832	1.51557	1.53235	1.52046		7.0303	0.00704622	0.00804496	0.00738239	-0.00550222	-0.00489902	-0.00377202	-0.0037142	-0.00265479	-0.00193036
7.031	2.026	2.02001	2.02969	1.83769	1.82441	1.84679	1.53115	1.54905	1.53727		7.031	2.0186	2.01268	2.0222	1.84329	1.8288	1.85054	1.53466	1.55167	1.53962		7.031	0.00740719	0.00732827	0.00748897	-0.00560355	-0.00439024	-0.00375509	-0.00350869	-0.00262666	-0.00234091
7.0317	2.04016	2.03326	2.04519	1.85817	1.84374	1.86573	1.5513	1.56846	1.55735		7.0317	2.03424	2.02827	2.03789	1.86197	1.84732	1.8693	1.55402	1.57129	1.55905		7.0317	0.00591755	0.00498652	0.00730395	-0.00380349	-0.00357819	-0.00357771	-0.00272489	-0.00282931	-0.00169432
7.0324	2.05556	2.04941	2.05994	1.87702	1.86208	1.88508	1.57038	1.58962	1.5775		7.0324	2.05003	2.044	2.05371	1.88087	1.86606	1.88829	1.57367	1.59119	1.57876		7.0324	0.00552535	0.00540733	0.0062263	-0.00385451	-0.00397491	-0.0032022	-0.00329685	-0.00157154	-0.00125945
7.0331	2.07191	2.06443	2.07449	1.89599	1.88182	1.90471	1.59081	1.60973	1.59789		7.0331	2.06597	2.05988	2.06968	1.89999	1.88501	1.90749	1.59361	1.61138	1.59877		7.0331	0.00594616	0.0045495	0.00481129	-0.00400257	-0.00318766	-0.00278521	-0.00280309	-0.00165224	-0.000877857
7.0338	2.08756	2.07915	2.09051	1.9161	1.90141	1.92438	1.61084	1.63052	1.61849		7.0338	2.08204	2.0759	2.08579	1.91934	1.90419	1.92692	1.61384	1.63187	1.61907		7.0338	0.00551605	0.00325632	0.00472498	-0.00324368	-0.00278044	-0.00254178	-0.0030005	-0.00135207	-0.000578284
7.0345	2.10304	2.09517	2.10734	1.93697	1.92079	1.94417	1.63112	1.65085	1.63872		7.0345	2.09826	2.09206	2.10205	1.93891	1.92359	1.94658	1.63438	1.65266	1.63967		7.0345	0.00477433	0.00311136	0.00529671	-0.00193906	-0.00280523	-0.00241423	-0.0032531	-0.00181341	-0.000956297
7.0351	2.11728	2.11015	2.12123	1.95507	1.93751	1.96059	1.64942	1.66795	1.65558		7.0351	2.11228	2.10602	2.11609	1.95587	1.9404	1.96362	1.65221	1.67073	1.65757		7.0351	0.00500679	0.00412726	0.00513744	-0.000797987	-0.00288677	-0.00302839	-0.0027895	-0.00277627	-0.00199258
7.0358	2.13494	2.12844	2.13803	1.97468	1.9582	1.98101	1.66871	1.68807	1.67571		7.0358	2.12877	2.12245	2.13262	1.97587	1.96023	1.98371	1.67331	1.6921	1.67874		7.0358	0.00616837	0.00598955	0.00541139	-0.00118923	-0.00203419	-0.0026989	-0.00459373	-0.00402415	-0.00302827
7.0365	2.15333	2.14708	2.15556	1.99506	1.97768	2.00038	1.69049	1.70805	1.69528		7.0365	2.14541	2.13903	2.1493	1.99611	1.9803	2.00404	1.69472	1.71378	1.70022		7.0365	0.00792551	0.0080471	0.00626087	-0.00105214	-0.00262022	-0.00366187	-0.00422561	-0.00573421	-0.00493944
7.0372	2.17044	2.16546	2.17264	2.01496	1.99848	2.0217	1.71085	1.72984	1.71578		7.0372	2.1622	2.15576	2.16613	2.0166	2.0006	2.02461	1.71644	1.73579	1.72202		7.0372	0.00824499	0.00969243	0.00651217	-0.00163221	-0.00212193	-0.002913	-0.0055927	-0.00594592	-0.00624299
7.0379	2.18776	2.18296	2.18927	2.03741	2.02044	2.04249	1.73177	1.75069	1.73675		7.0379	2.17914	2.17264	2.18311	2.03732	2.02114	2.04543	1.73849	1.75812	1.74415		7.0379	0.00861549	0.0103126	0.00616407	8.7738e-05	-0.000700474	-0.00293541	-0.00672007	-0.00742745	-0.00739574
7.0386	2.20452	2.19956	2.20596	2.05681	2.04188	2.06302	1.75494	1.77452	1.75993		7.0386	2.19624	2.18968	2.20025	2.05829	2.04192	2.06649	1.76087	1.78079	1.7666		7.0386	0.00828052	0.00988221	0.00571036	-0.00147986	-4.48227e-05	-0.00346661	-0.00593746	-0.00627351	-0.00667
7.0393	2.22054	2.21699	2.22328	2.07855	2.06272	2.08231	1.77871	1.79777	1.78404		7.0393	2.21349	2.20687	2.21754	2.0795	2.06296	2.0878	1.78358	1.80379	1.78939		7.0393	0.00704908	0.0101285	0.00574946	-0.000958443	-0.000237942	-0.00548983	-0.00487041	-0.00602007	-0.00535083
7.04	2.23735	2.23344	2.24052	2.09954	2.08393	2.10391	1.80299	1.82195	1.80734		7.04	2.2309	2.22421	2.23498	2.10097	2.08424	2.10937	1.80664	1.82714	1.81252		7.04	0.00645876	0.00923061	0.00553918	-0.00143194	-0.000313759	-0.00545955	-0.00364494	-0.005193	-0.00518441
7.0407	2.25533	2.25128	2.25834	2.12116	2.10462	2.12484	1.82664	1.84578	1.8313		7.0407	2.24846	2.24171	2.25259	2.1227	2.10577	2.13119	1.83003	1.85084	1.836		7.0407	0.0068748	0.00956798	0.00575519	-0.00153661	-0.00115824	-0.00635147	-0.00338984	-0.00506139	-0.00469971
7.0414	2.2727	2.26653	2.27649	2.14184	2.12689	2.14778	1.85081	1.87001	1.85688		7.0414	2.26618	2.25937	2.27035	2.14468	2.12757	2.15327	1.85378	1.8749	1.85983		7.0414	0.00651789	0.00716496	0.00613761	-0.00284386	-0.000672817	-0.00549698	-0.00296855	-0.0048883	-0.00294995
7.0421	2.29014	2.28366	2.29419	2.16488	2.14862	2.17106	1.87513	1.89511	1.88011		7.0421	2.28407	2.27719	2.28828	2.16693	2.14962	2.17562	1.87788	1.89931	1.88401		7.0421	0.00606751	0.00646901	0.00591612	-0.00204587	-0.0010004	-0.0045588	-0.00274634	-0.00419903	-0.00390053
7.0428	2.30769	2.30061	2.3122	2.18686	2.17101	2.19437	1.89962	1.92029	1.90561		7.0428	2.30212	2.29517	2.30637	2.18944	2.17193	2.19823	1.90234	1.9241	1.90856		7.0428	0.00556922	0.00543594	0.00583649	-0.00257874	-0.000925541	-0.00386286	-0.00272155	-0.00380278	-0.00294948
7.0434	2.3228	2.31646	2.32817	2.20661	2.18949	2.21376	1.92084	1.94183	1.92764		7.0434	2.31771	2.31071	2.322	2.20895	2.19127	2.21783	1.9236	1.94563	1.92989		7.0434	0.00508809	0.0057466	0.00616956	-0.00233912	-0.00177479	-0.00407076	-0.00276327	-0.00380135	-0.00225425
7.0442	2.34466	2.33838	2.3496	2.23363	2.21612	2.2407	1.94888	1.97005	1.95422		7.0442	2.33871	2.33163	2.34304	2.23528	2.21737	2.24428	1.95238	1.97479	1.95877		7.0442	0.00595474	0.00675917	0.0065577	-0.00164938	-0.00124407	-0.00357962	-0.00350547	-0.00473928	-0.00455546
7.0448	2.36071	2.35427	2.36563	2.25367	2.23458	2.26272	1.96957	1.99167	1.97695		7.0448	2.35459	2.34745	2.35896	2.25526	2.23717	2.26434	1.97429	1.99698	1.98075		7.0448	0.00611663	0.00682282	0.0066731	-0.00158143	-0.00259018	-0.00162148	-0.00471497	-0.00530481	-0.00379992
7.0455	2.37896	2.37212	2.38358	2.27826	2.25878	2.28711	1.99477	2.0183	2.00273		7.0455	2.37328	2.36607	2.37769	2.27883	2.26053	2.28802	2.00021	2.02324	2.00676		7.0455	0.00567603	0.00605392	0.00588918	-0.000562429	-0.00175333	-0.000908375	-0.00543356	-0.00493264	-0.00402761
7.0462	2.39894	2.39103	2.40312	2.30243	2.28246	2.31158	2.02099	2.04414	2.02732		7.0462	2.39214	2.38486	2.3966	2.30268	2.28418	2.31198	2.02652	2.04989	2.03316		7.0462	0.0067966	0.00616598	0.00651574	-0.000254631	-0.00171614	-0.000398397	-0.00552297	-0.00574684	-0.00583744
7.0469	2.41735	2.40924	2.42193	2.32688	2.30714	2.33534	2.04791	2.07167	2.05451		7.0469	2.41118	2.40383	2.41568	2.32682	2.3081	2.33623	2.05323	2.07695	2.05996		7.0469	0.00617099	0.00541306	0.00625587	6.27041e-05	-0.000966072	-0.000890017	-0.00531483	-0.00527906	-0.0054512
7.0476	2.43655	2.42933	2.44172	2.35255	2.33213	2.36132	2.07366	2.09715	2.08015		7.0476	2.43038	2.42296	2.43493	2.35125	2.33232	2.36077	2.08034	2.10442	2.08717		7.0476	0.00616241	0.00636673	0.00679278	0.0013001	-0.000194073	0.000547171	-0.0066812	-0.00727177	-0.00702095
7.0483	2.4559	2.44938	2.46125	2.37711	2.35706	2.3862	2.10113	2.12478	2.107		7.0483	2.44977	2.44227	2.45436	2.37598	2.35683	2.38561	2.10787	2.13231	2.11479		7.0483	0.0061326	0.00710702	0.00688791	0.00112796	0.00023222	0.000593424	-0.0067451	-0.00753784	-0.00779939
7.049	2.47635	2.4684	2.48095	2.4029	2.38206	2.41202	2.12869	2.15186	2.13449		7.049	2.46933	2.46176	2.47397	2.401	2.38163	2.41075	2.13582	2.16063	2.14284		7.049	0.00701833	0.00663519	0.00698781	0.0019002	0.000425339	0.0012722	-0.00712562	-0.00876641	-0.00834608
7.0497	2.49555	2.48756	2.50083	2.42879	2.40727	2.43786	2.15665	2.18021	2.16367		7.0497	2.48907	2.48143	2.49375	2.42633	2.40674	2.43619	2.16419	2.18938	2.17131		7.0497	0.00648308	0.00613332	0.00707674	0.00245881	0.000537395	0.00166631	-0.00754333	-0.00916862	-0.00764155
7.0504	2.5152	2.50691	2.52054	2.45525	2.4345	2.46494	2.18443	2.20859	2.19146		7.0504	2.50899	2.50128	2.51372	2.45197	2.43214	2.46194	2.193	2.21857	2.20022		7.0504	0.00621223	0.00562668	0.00681925	0.00328612	0.0023613	0.00299764	-0.00856924	-0.00997519	-0.00875664
7.0511	2.53574	2.52714	2.54075	2.48086	2.46071	2.49035	2.21351	2.23902	2.21998		7.0511	2.5291	2.52131	2.53387	2.47791	2.45786	2.488	2.22225	2.2482	2.22956		7.0511	0.00664568	0.00583506	0.00687575	0.00295091	0.00285578	0.00234485	-0.00873876	-0.00918126	-0.00958681
7.0518	2.55537	2.54724	2.56053	2.50702	2.48708	2.51642	2.2433	2.26959	2.2506		7.0518	2.54939	2.54152	2.55421	2.50417	2.48389	2.51438	2.25194	2.27829	2.25936		7.0518	0.0059855	0.00572062	0.00631785	0.00285196	0.00319862	0.00203657	-0.00864482	-0.00870085	-0.00876498
7.0525	2.57561	2.56676	2.58041	2.53471	2.51373	2.54357	2.27284	2.30081	2.2807		7.0525	2.56986	2.56192	2.57474	2.53075	2.51023	2.54108	2.2821	2.30884	2.28962		7.0525	0.00574422	0.00483608	0.0056684	0.00396013	0.00350189	0.00249386	-0.00926089	-0.00802684	-0.00891519
7.0531	2.59191	2.58229	2.59545	2.55783	2.53673	2.56775	2.30049	2.32909	2.30889		7.0531	2.58758	2.57957	2.59249	2.5538	2.53307	2.56423	2.30832	2.33542	2.31594		7.0531	0.00433755	0.00271583	0.00296021	0.00403428	0.00365067	0.00351381	-0.00783372	-0.00632787	-0.00704837
7.0538	2.61151	2.60317	2.61577	2.58503	2.56355	2.59455	2.33153	2.3616	2.34118		7.0538	2.60841	2.60032	2.61337	2.58098	2.56001	2.59154	2.33934	2.36685	2.34706		7.0538	0.00310612	0.00285244	0.00239968	0.00405073	0.00353813	0.00300646	-0.00781536	-0.00525188	-0.00588655
7.0545	2.63097	2.62373	2.63638	2.6128	2.59011	2.62253	2.36358	2.39436	2.3739		7.0545	2.62943	2.62126	2.63444	2.60849	2.58728	2.61918	2.37084	2.39877	2.37867		7.0545	0.00153852	0.00246382	0.0019424	0.00431228	0.00282335	0.00335264	-0.00725865	-0.00440454	-0.00476861
7.0552	2.65109	2.64391	2.65671	2.64117	2.61764	2.651	2.39664	2.42753	2.40619		7.0552	2.65064	2.6424	2.65571	2.63634	2.61488	2.64715	2.40282	2.43118	2.41076		7.0552	0.000450134	0.00151539	0.00100422	0.00483179	0.00275946	0.00384521	-0.00618505	-0.00364685	-0.00457478
7.0559	2.67248	2.66406	2.67749	2.66922	2.64532	2.67865	2.43015	2.46147	2.43968		7.0559	2.67205	2.66373	2.67717	2.66453	2.64282	2.67547	2.4353	2.46409	2.44335		7.0559	0.000420332	0.000325918	0.000323772	0.00469565	0.00249434	0.00318003	-0.00515103	-0.00261617	-0.00367284
7.0566	2.69397	2.68537	2.69763	2.69755	2.67438	2.70805	2.46338	2.49513	2.47283		7.0566	2.69366	2.68526	2.69883	2.69306	2.6711	2.70413	2.46828	2.49751	2.47645		7.0566	0.000309467	0.000106573	-0.00119829	0.00449204	0.00327396	0.00391626	-0.00490236	-0.0023787	-0.003618
7.0573	2.71477	2.70665	2.7201	2.72697	2.70204	2.73708	2.4975	2.5289	2.50723		7.0573	2.71548	2.70699	2.72069	2.72194	2.69973	2.73314	2.50178	2.53145	2.51006		7.0573	-0.000700951	-0.000341654	-0.000590563	0.00503016	0.00231886	0.00393295	-0.00427437	-0.00254893	-0.0028255
7.058	2.73537	2.72772	2.74047	2.75698	2.73334	2.76727	2.53192	2.56376	2.54062		7.058	2.73749	2.72892	2.74276	2.75118	2.7287	2.76251	2.53579	2.56592	2.54418		7.058	-0.00211382	-0.00120163	-0.00228596	0.00580406	0.00463295	0.00475264	-0.00386715	-0.00215721	-0.00356531
7.0587	2.75714	2.74897	2.76198	2.78719	2.76304	2.7972	2.56748	2.59804	2.57588		7.0587	2.7597	2.75105	2.76503	2.78077	2.75803	2.79224	2.57033	2.60092	2.57884		7.0587	-0.00256038	-0.00208378	-0.00304532	0.00642014	0.00501156	0.00495338	-0.00284791	-0.00288129	-0.00296545
7.0594	2.77992	2.77109	2.78343	2.81713	2.79301	2.82852	2.60225	2.63365	2.61074		7.0594	2.78213	2.77339	2.7875	2.81073	2.78772	2.82234	2.60541	2.63647	2.61404		7.0594	-0.0022068	-0.00229502	-0.00407505	0.00639915	0.00528765	0.00618505	-0.00316024	-0.00282478	-0.00330853
7.0601	2.80067	2.79264	2.80534	2.84868	2.82348	2.85947	2.63863	2.67023	2.64678		7.0601	2.80476	2.79593	2.81019	2.84106	2.81778	2.8528	2.64103	2.67258	2.64979		7.0601	-0.00408745	-0.00328994	-0.00484967	0.00762415	0.00570297	0.00667143	-0.00240493	-0.0023489	-0.00301647
7.0607	2.81818	2.81039	2.82285	2.87631	2.85122	2.88519	2.67076	2.70274	2.67911		7.0607	2.82432	2.81542	2.8298	2.86734	2.84383	2.87921	2.67201	2.70396	2.68087		7.0607	-0.00613737	-0.00502539	-0.00694656	0.00897121	0.00739479	0.00597811	-0.0012455	-0.00122595	-0.00176334
7.0614	2.84009	2.83187	2.84456	2.90667	2.88283	2.91736	2.70826	2.7408	2.71691		7.0614	2.84734	2.83836	2.85288	2.89836	2.87458	2.91037	2.70867	2.74113	2.71766		7.0614	-0.00725317	-0.00648379	-0.00831699	0.00830722	0.00825691	0.00699139	-0.000413418	-0.000328064	-0.000757933
7.0621	2.8619	2.85404	2.86603	2.93974	2.91427	2.9502	2.74599	2.77912	2.75417		7.0621	2.87058	2.86151	2.87617	2.92977	2.9057	2.94192	2.74591	2.77887	2.75503		7.0621	-0.00867915	-0.00747132	-0.010139	0.00997448	0.00857496	0.00827503	7.9155e-05	0.000251532	-0.000864029
7.0628	2.88452	2.87622	2.88828	2.97157	2.94599	2.9816	2.78486	2.81855	2.79357		7.0628	2.89404	2.88487	2.89968	2.96156	2.93721	2.97386	2.78374	2.8172	2.79299		7.0628	-0.00952029	-0.00865316	-0.0114062	0.010006	0.00878	0.00774002	0.0011189	0.00135016	0.000585556
7.0635	2.90636	2.89882	2.91051	3.004	2.97809	3.0147	2.82372	2.85893	2.83335		7.0635	2.91771	2.90846	2.92341	2.99375	2.96911	3.0062	2.82215	2.85614	2.83154		7.0635	-0.011353	-0.00963545	-0.0129061	0.0102518	0.00898361	0.00850773	0.00156212	0.00278425	0.0018065
7.0642	2.92914	2.92065	2.93358	3.03675	3.01021	3.04796	2.86372	2.90003	2.87342		7.0642	2.94161	2.93226	2.94737	3.02633	3.0014	3.03893	2.86118	2.89569	2.8707		7.0642	-0.0124674	-0.0116086	-0.013788	0.0104189	0.00881243	0.00903463	0.0025413	0.00433445	0.00272083
7.0649	2.951	2.94308	2.95603	3.07082	3.04339	3.08214	2.90431	2.94125	2.91415		7.0649	2.96573	2.95629	2.97154	3.05932	3.03409	3.07207	2.90081	2.93587	2.91047		7.0649	-0.0147235	-0.0132024	-0.0155122	0.0115042	0.00930262	0.0100684	0.00349712	0.00538301	0.00367999
7.0656	2.97429	2.96526	2.97872	3.10546	3.07664	3.11662	2.94549	2.9829	2.95532		7.0656	2.99007	2.98054	2.99595	3.09271	3.06719	3.10562	2.94107	2.97667	2.95087		7.0656	-0.0157819	-0.0152779	-0.0172296	0.0127435	0.00945139	0.011004	0.00441217	0.00622129	0.00445557
7.0663	2.99713	2.98884	3.00215	3.1388	3.11086	3.1518	2.98728	3.02525	2.99695		7.0663	3.01464	3.00502	3.02058	3.12652	3.1007	3.13959	2.98197	3.01813	2.99191		7.0663	-0.0175145	-0.016176	-0.0184314	0.0122731	0.0101628	0.012217	0.00530457	0.00711823	0.0050478
7.067	3.02042	3.01162	3.02489	3.17405	3.1455	3.18697	3.02995	3.06746	3.04044		7.067	3.03945	3.02972	3.04544	3.16076	3.13462	3.17397	3.02351	3.06024	3.03359		7.067	-0.0190303	-0.0181065	-0.0205472	0.0132992	0.0108757	0.0129948	0.00643826	0.00722623	0.0068481
7.0677	3.04389	3.03519	3.04873	3.20938	3.18068	3.22154	3.07266	3.11219	3.08326		7.0677	3.06448	3.05466	3.07054	3.19541	3.16897	3.20879	3.06572	3.10301	3.07594		7.0677	-0.0205898	-0.0194695	-0.0218074	0.0139687	0.0117164	0.0127444	0.00694323	0.00917602	0.0073173
7.0684	3.06734	3.05866	3.07237	3.24524	3.21529	3.25802	3.11693	3.15688	3.12703		7.0684	3.08975	3.07984	3.09587	3.2305	3.20374	3.24404	3.10859	3.14647	3.11896		7.0684	-0.0224087	-0.0211811	-0.0234976	0.0147421	0.0115442	0.0139751	0.00834489	0.0104125	0.00807095
7.069	3.08619	3.07748	3.09079	3.27658	3.24651	3.28831	3.15631	3.1975	3.16718		7.069	3.1116	3.1016	3.11777	3.26092	3.23388	3.2746	3.14586	3.18426	3.15637		7.069	-0.0254028	-0.024121	-0.0269749	0.015666	0.0126204	0.0137086	0.0104463	0.0132451	0.0108142
[truncated: 15 more columns]

## Sheet: Fig 3B_Drt2m
Raduis IF	Cell4 44uM_20k IF_S1	Cell4 44uM_20k IF_S2	Cell4 44uM_20k IF_S3	Cell4 44uM_23k IF_S1	Cell4 44uM_23k IF_S2	Cell4 44uM_23k IF_S3	Cell4 44uM_26k IF_S1	Cell4 44uM_26k IF_S2	Cell4 44uM_26k IF_S3		FIT Raduis IF	FIT Cell4 44uM_20k IF_S1	FIT Cell4 44uM_20k IF_S2	FIT Cell4 44uM_20k IF_S3	FIT Cell4 44uM_23k IF_S1	FIT Cell4 44uM_23k IF_S2	FIT Cell4 44uM_23k IF_S3	FIT Cell4 44uM_26k IF_S1	FIT Cell4 44uM_26k IF_S2	FIT Cell4 44uM_26k IF_S3		RESID Raduis IF	RESID Cell4 44uM_20k IF_S1	RESID Cell4 44uM_20k IF_S2	RESID Cell4 44uM_20k IF_S3	RESID Cell4 44uM_23k IF_S1	RESID Cell4 44uM_23k IF_S2	RESID Cell4 44uM_23k IF_S3	RESID Cell4 44uM_26k IF_S1	RESID Cell4 44uM_26k IF_S2	RESID Cell4 44uM_26k IF_S3			Raduis ABS	Cell4 44uM_20k ABS_S1	Cell4 44uM_20k ABS_S2	Cell4 44uM_20k ABS_S3	Cell4 44uM_23k ABS_S1	Cell4 44uM_23k ABS_S2	Cell4 44uM_23k ABS_S3	Cell4 44uM_26k ABS_S1	Cell4 44uM_26k ABS_S2	Cell4 44uM_26k ABS_S3		FIT Raduis ABS	FIT Cell4 44uM_20k ABS_S1	FIT Cell4 44uM_20k ABS_S2	FIT Cell4 44uM_20k ABS_S3	FIT Cell4 44uM_23k ABS_S1
6.9104	0.634843	0.636269	0.637611	0.469881	0.470153	0.472215	0.322894	0.320689	0.321708		6.9104	0.641235	0.641724	0.641141	0.468008	0.468997	0.470234	0.318306	0.318835	0.317781		6.9104	-0.00639212	-0.00545454	-0.00353014	0.00187254	0.00115561	0.00198114	0.00458771	0.00185382	0.00392753			6.9238	0.212411	0.213713	0.21237	0.147272	0.148083	0.153662	0.097693	0.0935796	0.101691		6.9238	0.211251	0.211624	0.210737	0.149841
6.9111	0.6422	0.643026	0.643518	0.475117	0.474	0.476191	0.320538	0.320798	0.319257		6.9111	0.644667	0.645159	0.644573	0.471261	0.472257	0.473503	0.321073	0.321607	0.320543		6.9111	-0.00246787	-0.00213277	-0.00105536	0.00385618	0.00174236	0.00268877	-0.000535131	-0.000809133	-0.00128573			6.9249	0.213614	0.214326	0.212671	0.150946	0.151129	0.151182	0.0976634	0.0972829	0.101022		6.9249	0.213044	0.213256	0.212362	0.151188
6.9117	0.649171	0.649797	0.649859	0.475948	0.47624	0.479792	0.32038	0.320229	0.317717		6.9117	0.647625	0.648118	0.64753	0.474068	0.47507	0.476323	0.323464	0.324003	0.32293		6.9117	0.00154579	0.00167882	0.00232887	0.00188041	0.0011704	0.00346887	-0.00308442	-0.00377381	-0.00521296			6.9258	0.217801	0.220002	0.218017	0.153022	0.151269	0.152663	0.0988725	0.0950881	0.0969256		6.9258	0.214522	0.214901	0.214824	0.152852
6.9124	0.650413	0.653449	0.652041	0.479741	0.480873	0.484645	0.322884	0.322732	0.321128		6.9124	0.651094	0.65159	0.650999	0.477366	0.478375	0.479638	0.326279	0.326822	0.32574		6.9124	-0.0006814	0.00185919	0.00104213	0.00237441	0.0024972	0.00500643	-0.00339466	-0.00409028	-0.00461152			6.9268	0.216406	0.221887	0.219672	0.157132	0.155624	0.152022	0.100557	0.0968164	0.0975148		6.9268	0.216177	0.216392	0.216483	0.154227
6.9131	0.655136	0.656143	0.654765	0.485314	0.485176	0.487758	0.324706	0.325163	0.32273		6.9131	0.654584	0.655082	0.654488	0.480689	0.481706	0.482977	0.329119	0.329668	0.328576		6.9131	0.000552535	0.00106061	0.000276685	0.00462508	0.00347078	0.00478077	-0.00441378	-0.00450549	-0.00584587			6.9283	0.221434	0.220444	0.218923	0.159953	0.156621	0.155795	0.0969096	0.09886	0.103136		6.9283	0.218686	0.218231	0.217989	0.155771
6.9138	0.6567	0.658326	0.658428	0.488468	0.48879	0.488671	0.329329	0.330666	0.326715		6.9138	0.658094	0.658595	0.657997	0.484037	0.485061	0.486342	0.331986	0.332541	0.331438		6.9138	-0.00139415	-0.000268579	0.000430584	0.00443053	0.00372899	0.00232959	-0.00265765	-0.00187474	-0.00472301			6.9293	0.221859	0.223452	0.219539	0.159365	0.156611	0.156532	0.104092	0.0988776	0.10407		6.9293	0.220377	0.219918	0.219675	0.157332
6.9145	0.65993	0.660067	0.659909	0.489538	0.49261	0.492812	0.334182	0.333843	0.332639		6.9145	0.661626	0.66213	0.66153	0.487412	0.488443	0.489734	0.334882	0.335442	0.334329		6.9145	-0.00169623	-0.00206316	-0.00162101	0.00212574	0.0041672	0.00307834	-0.000700057	-0.00159845	-0.00169054			6.9302	0.220327	0.224207	0.221528	0.162762	0.159573	0.158223	0.103522	0.102011	0.106577		6.9302	0.221912	0.221448	0.221375	0.158911
6.9152	0.660659	0.662835	0.663627	0.495836	0.495568	0.49592	0.337399	0.33819	0.335132		6.9152	0.665177	0.665683	0.66508	0.49081	0.491848	0.493149	0.337803	0.338368	0.337245		6.9152	-0.00451875	-0.00284827	-0.00145304	0.00502634	0.00372016	0.00277162	-0.000404537	-0.000178337	-0.00211322			6.9312	0.22373	0.223331	0.221594	0.163008	0.16285	0.159571	0.10578	0.106346	0.107922		6.9312	0.223629	0.223161	0.222916	0.160505
6.9159	0.664226	0.666522	0.666584	0.498634	0.497966	0.498127	0.342747	0.341255	0.338963		6.9159	0.668749	0.669257	0.668651	0.494234	0.495279	0.496589	0.340751	0.341322	0.340188		6.9159	-0.00452316	-0.00273514	-0.00206685	0.00439978	0.00268626	0.00153804	0.00199538	-6.68764e-05	-0.00122541			6.9322	0.224038	0.228433	0.226151	0.162098	0.163433	0.15926	0.106512	0.10917	0.10713		6.9322	0.225361	0.224889	0.224817	0.161955
6.9166	0.6665	0.669227	0.669359	0.502588	0.50335	0.501182	0.345167	0.344424	0.343303		6.9166	0.672341	0.672852	0.672242	0.497683	0.498736	0.500056	0.343727	0.344303	0.343159		6.9166	-0.00584078	-0.00362527	-0.00288379	0.00490499	0.00461423	0.00112641	0.00144047	0.000120699	0.000143647			6.9332	0.22694	0.224429	0.227767	0.163896	0.166631	0.162925	0.111126	0.108814	0.106875		6.9332	0.227108	0.226631	0.22656	0.163582
6.9173	0.672307	0.673993	0.672395	0.506645	0.505107	0.503389	0.348469	0.348508	0.344591		6.9173	0.675954	0.676468	0.675855	0.501158	0.502219	0.503548	0.34673	0.347312	0.346158		6.9173	-0.00364745	-0.00247455	-0.00345993	0.00548673	0.0028882	-0.000159502	0.00173843	0.00119621	-0.00156635			6.9341	0.231468	0.228142	0.23014	0.166033	0.167356	0.165114	0.109518	0.109443	0.109676		6.9341	0.228693	0.228388	0.228142	0.166056
6.918	0.675748	0.677964	0.676926	0.508266	0.507168	0.50712	0.352451	0.350836	0.349452		6.918	0.679589	0.680105	0.679489	0.504659	0.505727	0.507067	0.349762	0.350349	0.349184		6.918	-0.00384045	-0.00214016	-0.0025624	0.00360656	0.00144053	5.32866e-05	0.00268924	0.000487357	0.000267595			6.9352	0.229677	0.234367	0.233262	0.165331	0.168412	0.166141	0.111107	0.109334	0.112823		6.9352	0.230646	0.23016	0.229913	0.167728
6.9187	0.679745	0.681192	0.681344	0.512983	0.511395	0.512577	0.354266	0.352072	0.351114		6.9187	0.683244	0.683762	0.683144	0.508187	0.509263	0.510612	0.352822	0.353415	0.352239		6.9187	-0.00349855	-0.00257075	-0.00179994	0.00479627	0.00213277	0.00196552	0.00144374	-0.00134286	-0.00112489			6.9361	0.234703	0.236266	0.231422	0.16722	0.173218	0.168008	0.112934	0.11083	0.1118		6.9361	0.232257	0.231947	0.231698	0.16925
6.9194	0.683657	0.686893	0.687215	0.516195	0.514867	0.516089	0.354922	0.354234	0.353601		6.9194	0.686921	0.687442	0.68682	0.511741	0.512824	0.514183	0.35591	0.356509	0.355322		6.9194	-0.00326383	-0.000548482	0.000395417	0.0044539	0.00204265	0.00190532	-0.000988245	-0.0022746	-0.00172076			6.9371	0.235825	0.234589	0.235946	0.167197	0.170649	0.169543	0.118977	0.117175	0.111757		6.9371	0.234062	0.233568	0.233499	0.170956
6.9201	0.687915	0.690241	0.689833	0.519473	0.519465	0.519827	0.358822	0.356891	0.356425		6.9201	0.690619	0.691143	0.690517	0.515322	0.516413	0.517782	0.359028	0.359632	0.358434		6.9201	-0.00270414	-0.00090158	-0.000684381	0.00415087	0.00305188	0.00204456	-0.000205874	-0.00274098	-0.00200909			6.9381	0.23924	0.238504	0.234667	0.173132	0.173163	0.173158	0.115202	0.114474	0.111183		6.9381	0.235882	0.235566	0.235134	0.172681
6.9207	0.690604	0.69245	0.693552	0.523052	0.522094	0.523696	0.360738	0.360357	0.359285		6.9207	0.693805	0.694331	0.693703	0.518412	0.519509	0.520887	0.361722	0.362332	0.361125		6.9207	-0.00320113	-0.00188088	-0.000151038	0.00464034	0.00258458	0.00280845	-0.000984371	-0.00197452	-0.00183904			6.9391	0.2355	0.237808	0.23421	0.177764	0.177523	0.176914	0.121351	0.117035	0.117356		6.9391	0.237718	0.237214	0.236964	0.17425
6.9214	0.695147	0.699553	0.698155	0.525755	0.524537	0.525709	0.363728	0.363091	0.361807		6.9214	0.697544	0.698072	0.697441	0.522043	0.523148	0.524536	0.364894	0.36551	0.364291		6.9214	-0.00239694	0.0014807	0.000713944	0.00371194	0.00138855	0.00117207	-0.00116652	-0.00241846	-0.0024839			6.9401	0.232214	0.237119	0.230395	0.176651	0.177397	0.175093	0.126228	0.1247	0.122335		6.9401	0.239569	0.239988	0.238809	0.176188
6.9221	0.69946	0.703136	0.702618	0.528007	0.52682	0.529821	0.367288	0.366966	0.365255		6.9221	0.701304	0.701835	0.701201	0.525701	0.526814	0.528213	0.368096	0.368717	0.367487		6.9221	-0.00184417	0.00130069	0.00141716	0.00230646	5.126e-06	0.00160849	-0.000808358	-0.0017513	-0.00223237			6.941	0.240651	0.245115	0.242929	0.17383	0.17577	0.174784	0.124233	0.123357	0.123169		6.941	0.241248	0.241858	0.24067	0.177792
6.9228	0.705514	0.70666	0.705022	0.531951	0.531503	0.532905	0.37054	0.369504	0.3679		6.9228	0.705086	0.70562	0.704982	0.529387	0.530508	0.531917	0.371328	0.371955	0.370714		6.9228	0.000427365	0.00103962	3.93391e-05	0.00256443	0.00099504	0.000987887	-0.000788212	-0.00245121	-0.00281379			6.942	0.245625	0.248979	0.246094	0.176594	0.176379	0.175341	0.121318	0.115873	0.119547		6.942	0.243129	0.243743	0.242547	0.179591
6.9235	0.70906	0.710696	0.710188	0.536318	0.5358	0.535342	0.373209	0.372484	0.370773		6.9235	0.708891	0.709427	0.708786	0.533101	0.53423	0.535649	0.37459	0.375223	0.37397		6.9235	0.000169277	0.00126886	0.00140178	0.00321698	0.00156963	-0.000307918	-0.00138092	-0.00273898	-0.00319716			6.943	0.249452	0.248606	0.248871	0.182002	0.181555	0.182226	0.117925	0.120499	0.120033		6.943	0.245026	0.245455	0.24444	0.181411
6.9242	0.712455	0.715242	0.713334	0.539543	0.539905	0.538337	0.375969	0.376586	0.375111		6.9242	0.712717	0.713257	0.712612	0.536842	0.53798	0.53941	0.377883	0.378522	0.377258		6.9242	-0.000261784	0.00198519	0.000721455	0.00270081	0.00192535	-0.00107288	-0.00191313	-0.00193623	-0.00214675			6.944	0.245163	0.250007	0.247914	0.184859	0.187718	0.187029	0.118679	0.121152	0.126007		6.944	0.246939	0.247371	0.246348	0.18325
6.9249	0.715625	0.717411	0.716143	0.543633	0.543415	0.544527	0.379866	0.380801	0.377918		6.9249	0.716566	0.717108	0.716461	0.540612	0.541758	0.543199	0.381206	0.381852	0.380576		6.9249	-0.000941157	0.000302911	-0.000317454	0.00302052	0.00165689	0.00132799	-0.00134015	-0.00105053	-0.00265729			6.945	0.246185	0.247768	0.245853	0.187414	0.185257	0.188908	0.130009	0.129476	0.130112		6.945	0.248869	0.249303	0.248274	0.184923
6.9256	0.719349	0.721986	0.721077	0.547107	0.546879	0.546311	0.382804	0.384053	0.382879		6.9256	0.720438	0.720983	0.720332	0.544411	0.545565	0.547016	0.384561	0.385213	0.383925		6.9256	-0.00108874	0.00100279	0.000745654	0.00269604	0.00131428	-0.000705361	-0.00175703	-0.00115967	-0.00104648			6.946	0.249705	0.250843	0.243321	0.186792	0.188259	0.186875	0.129109	0.127983	0.133164		6.946	0.250814	0.251252	0.250021	0.1868
6.9263	0.723384	0.725161	0.724272	0.548772	0.549324	0.551486	0.3878	0.388921	0.386679		6.9263	0.724332	0.72488	0.724225	0.548238	0.5494	0.550863	0.387948	0.388606	0.387306		6.9263	-0.000947952	0.000280738	4.70877e-05	0.000533819	-7.61747e-05	0.000623465	-0.000147581	0.000315517	-0.000627309			6.947	0.252592	0.251477	0.252126	0.186201	0.187786	0.185885	0.132325	0.131782	0.134784		6.947	0.252776	0.253021	0.252174	0.188698
6.927	0.728193	0.72819	0.727922	0.552171	0.554863	0.556265	0.390663	0.390997	0.390141		6.927	0.728249	0.7288	0.728142	0.552094	0.553265	0.554738	0.391366	0.392031	0.390719		6.927	-5.60284e-05	-0.000610232	-0.000220537	7.67708e-05	0.00159836	0.00152707	-0.000702977	-0.00103438	-0.000578105			6.9479	0.256116	0.255458	0.254654	0.190872	0.187662	0.18793	0.132513	0.132373	0.133113		6.9479	0.254556	0.2552	0.25395	0.190617
6.9277	0.731552	0.733698	0.73206	0.55806	0.558632	0.558924	0.393415	0.39435	0.392573		6.9277	0.73219	0.732743	0.732082	0.55598	0.557159	0.558643	0.394817	0.395488	0.394164		6.9277	-0.000637412	0.00095582	-2.11e-05	0.0020802	0.00147343	0.000281096	-0.00140178	-0.00113767	-0.00159115			6.9489	0.257325	0.257693	0.25451	0.19309	0.191542	0.192281	0.134418	0.13237	0.135508		6.9489	0.256551	0.257199	0.25594	0.192362
6.9284	0.736362	0.738548	0.73664	0.560799	0.562661	0.562883	0.397454	0.396102	0.395932		6.9284	0.736153	0.736709	0.736044	0.559895	0.561082	0.562577	0.3983	0.398978	0.397641		6.9284	0.000208616	0.00183904	0.00059545	0.000904799	0.00157952	0.00030601	-0.000846863	-0.00287619	-0.00170931			6.95	0.258838	0.256467	0.257084	0.192989	0.19333	0.194008	0.138663	0.132302	0.136445		6.95	0.258763	0.259013	0.258148	0.194517
6.9291	0.740223	0.74196	0.740292	0.565271	0.566883	0.567365	0.400884	0.399026	0.399849		6.9291	0.740139	0.740698	0.74003	0.563839	0.565035	0.566541	0.401816	0.402501	0.401151		6.9291	8.38041e-05	0.00126135	0.000261307	0.00143194	0.00184822	0.000823617	-0.000932217	-0.00347424	-0.00130278			6.9509	0.25889	0.261375	0.260481	0.197677	0.19885	0.193804	0.136853	0.141419	0.139741		6.9509	0.26059	0.261248	0.259971	0.196301
6.9298	0.745782	0.747198	0.74523	0.5671	0.569522	0.571474	0.403991	0.402472	0.403618		6.9298	0.74415	0.744711	0.74404	0.567813	0.569018	0.570536	0.405366	0.406057	0.404695		6.9298	0.00163233	0.00248706	0.00119042	-0.000713825	0.000503778	0.000937819	-0.00137496	-0.00358474	-0.0010767			6.952	0.258804	0.261955	0.260365	0.200057	0.199457	0.194951	0.140608	0.142738	0.140572		6.952	0.262841	0.263093	0.262012	0.198505
6.9305	0.749268	0.753204	0.750046	0.571726	0.574458	0.57668	0.406391	0.404238	0.40527		6.9305	0.748183	0.748747	0.748073	0.571818	0.573031	0.57456	0.408949	0.409646	0.408272		6.9305	0.00108492	0.00445676	0.00197363	-9.20296e-05	0.0014267	0.00211954	-0.00255781	-0.00540817	-0.00300145			6.953	0.264862	0.264418	0.266029	0.19884	0.201814	0.195924	0.141719	0.142605	0.142053		6.953	0.264905	0.26516	0.26407	0.200328
6.9311	0.754769	0.755735	0.753417	0.575787	0.578749	0.578401	0.407773	0.408767	0.407995		6.9311	0.751659	0.752225	0.751548	0.575274	0.576495	0.578034	0.412046	0.41275	0.411364		6.9311	0.00311053	0.00350988	0.0018698	0.000513077	0.00225437	0.000367284	-0.00427306	-0.00398231	-0.00336856			6.9539	0.266345	0.267123	0.268177	0.201788	0.202721	0.199967	0.141326	0.145674	0.142395		6.9539	0.266778	0.267244	0.266146	0.202374
6.9318	0.7585	0.759527	0.757758	0.579098	0.58261	0.581552	0.412567	0.41221	0.41296		6.9318	0.755736	0.756306	0.755625	0.579335	0.580565	0.582115	0.415692	0.416403	0.415004		6.9318	0.00276387	0.00322032	0.00213373	-0.000236988	0.00204563	-0.000563025	-0.00312495	-0.00419313	-0.00204438			6.9549	0.268982	0.269374	0.266713	0.205592	0.202797	0.203517	0.145046	0.148349	0.145586		6.9549	0.268877	0.269346	0.26824	0.204443
6.9325	0.763664	0.76378	0.762802	0.583831	0.587184	0.586365	0.415159	0.414123	0.415532		6.9325	0.759838	0.760411	0.759726	0.583427	0.584666	0.586228	0.419373	0.42009	0.418679		6.9325	0.00382519	0.00336897	0.00307584	0.000404119	0.00251794	0.000137687	-0.00421429	-0.00596741	-0.00314656			6.9559	0.271253	0.27177	0.271539	0.208526	0.208288	0.203003	0.145817	0.14459	0.147203		6.9559	0.270994	0.271253	0.270141	0.206325
6.9332	0.768289	0.767976	0.767268	0.588487	0.590009	0.588911	0.419941	0.420339	0.417147		6.9332	0.763964	0.76454	0.763851	0.587551	0.588798	0.590372	0.423089	0.423813	0.422388		6.9332	0.00432491	0.00343573	0.00341618	0.000936508	0.00121152	-0.00146055	-0.0031473	-0.00347435	-0.00524127			6.9569	0.273097	0.272759	0.274752	0.209629	0.211136	0.205383	0.147675	0.147233	0.147503		6.9569	0.273128	0.273389	0.272483	0.208651
6.9339	0.772257	0.771743	0.769015	0.592335	0.595507	0.594399	0.42368	0.422162	0.42347		6.9339	0.768115	0.768693	0.768001	0.591705	0.592961	0.594547	0.42684	0.427571	0.426133		6.9339	0.00414205	0.00304985	0.00101399	0.000629425	0.00254524	-0.000148535	-0.00315952	-0.00540873	-0.00266221			6.9579	0.27747	0.276284	0.278326	0.210054	0.211083	0.208337	0.14771	0.148595	0.150607		6.9579	0.275281	0.275544	0.274415	0.210574
6.9346	0.775595	0.775731	0.773583	0.596953	0.598715	0.597557	0.427952	0.428433	0.426525		6.9346	0.77229	0.772871	0.772175	0.595891	0.597157	0.598754	0.430626	0.431364	0.429913		6.9346	0.0033052	0.00285995	0.00140774	0.0010612	0.00155795	-0.0011977	-0.00267398	-0.00293136	-0.00338733			6.9588	0.278658	0.278068	0.277929	0.215938	0.216528	0.212884	0.151537	0.148741	0.151396		6.9588	0.277234	0.277717	0.27658	0.212734
6.9353	0.779716	0.780172	0.777284	0.599294	0.602346	0.602788	0.431362	0.432977	0.431857		6.9353	0.776489	0.777074	0.776374	0.60011	0.601384	0.602994	0.434448	0.435194	0.433729		6.9353	0.003227	0.00309885	0.000910163	-0.00081563	0.0009619	-0.000205755	-0.00308609	-0.00221667	-0.00187203			6.9599	0.278555	0.274871	0.278015	0.221151	0.216613	0.216638	0.154743	0.153575	0.154528		6.9599	0.279642	0.279909	0.279862	0.216018
6.936	0.782561	0.783387	0.780879	0.605909	0.607571	0.606073	0.436076	0.438124	0.434252		6.936	0.780714	0.781301	0.780598	0.60436	0.605644	0.607266	0.438307	0.43906	0.437581		6.936	0.00184727	0.00208628	0.000281096	0.00154877	0.00192702	-0.00119293	-0.00223112	-0.000936031	-0.00332862			6.9608	0.282355	0.279145	0.284371	0.217362	0.218445	0.218189	0.154588	0.157394	0.159196		6.9608	0.28163	0.28212	0.282074	0.218016
6.9367	0.78715	0.788066	0.784948	0.609578	0.61	0.613012	0.439515	0.440757	0.439122		6.9367	0.784963	0.785553	0.784847	0.608643	0.609936	0.61157	0.442202	0.442963	0.44147		6.9367	0.00218701	0.00251305	0.000101566	0.000935078	6.41346e-05	0.00144184	-0.00268751	-0.00220576	-0.00234738			6.9619	0.282418	0.283462	0.284843	0.217311	0.220771	0.218166	0.157572	0.160411	0.159197		6.9619	0.28408	0.284126	0.284305	0.220258
6.9374	0.789995	0.791662	0.788394	0.613453	0.615626	0.616187	0.445218	0.445074	0.444141		6.9374	0.789237	0.789831	0.78912	0.612958	0.614261	0.615907	0.446135	0.446903	0.445396		6.9374	0.000758052	0.00183105	-0.0007267	0.000495195	0.00136471	0.000280261	-0.000917315	-0.00182909	-0.00125462			6.9628	0.287926	0.287181	0.285572	0.225092	0.222751	0.219897	0.157154	0.162242	0.159429		6.9628	0.286101	0.286598	0.28633	0.222526
6.9381	0.795158	0.797054	0.793436	0.616695	0.618788	0.620079	0.449036	0.449861	0.447532		6.9381	0.793537	0.794134	0.79342	0.617307	0.618619	0.620277	0.450105	0.45088	0.449359		6.9381	0.00162041	0.00292039	1.63317e-05	-0.000611305	0.00016892	-0.000197887	-0.00106913	-0.00101942	-0.00182688			6.9643	0.290159	0.28841	0.287904	0.226434	0.225112	0.224657	0.161226	0.159228	0.159638		6.9643	0.289505	0.288639	0.288598	0.224818
6.9388	0.798962	0.799368	0.79765	0.62207	0.624532	0.624114	0.452386	0.45404	0.452695		6.9388	0.797863	0.798462	0.797744	0.621689	0.62301	0.624681	0.454113	0.454896	0.45336		6.9388	0.00109947	0.000906467	-9.39369e-05	0.000381231	0.00152194	-0.000567436	-0.00172663	-0.000855535	-0.000664562			6.9653	0.289653	0.292554	0.290724	0.223804	0.230386	0.224925	0.164625	0.165013	0.165133		6.9653	0.291799	0.290925	0.290885	0.227136
6.9394	0.803784	0.80421	0.800372	0.624532	0.627234	0.627006	0.456171	0.45879	0.456695		6.9394	0.801592	0.802194	0.801474	0.625473	0.626803	0.628485	0.45758	0.45837	0.456822		6.9394	0.00219166	0.00201583	-0.00110126	-0.000941277	0.00043118	-0.00147903	-0.00140917	0.000420302	-0.000126332			6.9662	0.295093	0.294449	0.291392	0.229339	0.230955	0.225112	0.169938	0.166802	0.165759		6.9662	0.293881	0.293231	0.292962	0.229245
6.9401	0.807855	0.807161	0.804543	0.629032	0.631685	0.631867	0.462721	0.462141	0.460515		6.9401	0.805965	0.806571	0.805846	0.629918	0.631257	0.632951	0.461659	0.462457	0.460894		6.9401	0.00188935	0.000590444	-0.00130284	-0.00088501	0.000427961	-0.00108492	0.00106138	-0.000315905	-0.000378907			6.9672	0.296209	0.292883	0.294056	0.233973	0.230772	0.229462	0.168018	0.167159	0.174642		6.9672	0.296212	0.295557	0.295519	0.231613
6.9408	0.812958	0.811775	0.809127	0.634296	0.635418	0.63577	0.465851	0.466932	0.464414		6.9408	0.810364	0.810973	0.810244	0.634396	0.635745	0.637452	0.465777	0.466583	0.465005		6.9408	0.00259411	0.000802159	-0.00111735	-9.94205e-05	-0.000326395	-0.00168216	7.31349e-05	0.000348955	-0.000591248			6.9682	0.296376	0.297173	0.294713	0.238072	0.233448	0.233049	0.171222	0.166454	0.174238		6.9682	0.298566	0.297902	0.297632	0.234007
6.9415	0.817647	0.817183	0.815055	0.639694	0.640086	0.639758	0.468967	0.470336	0.467136		6.9415	0.814789	0.815401	0.814668	0.638908	0.640267	0.641988	0.469935	0.470748	0.469156		6.9415	0.00285721	0.00178206	0.000386477	0.000785828	-0.00018084	-0.00222933	-0.000968218	-0.000412285	-0.00201952			6.9691	0.298859	0.299189	0.297426	0.236461	0.238885	0.236937	0.172815	0.172814	0.175416		6.9691	0.3007	0.30027	0.299997	0.236184
6.9422	0.821371	0.820417	0.81819	0.643309	0.644721	0.645093	0.475096	0.473973	0.473314		6.9422	0.819241	0.819855	0.819119	0.643456	0.644824	0.646558	0.474132	0.474953	0.473346		6.9422	0.00213039	0.00056231	-0.000929594	-0.000146627	-0.000103354	-0.00146496	0.000964224	-0.000979841	-3.20673e-05			6.9702	0.29916	0.303438	0.301637	0.238519	0.239267	0.241046	0.179354	0.172056	0.17445		6.9702	0.303331	0.302656	0.302383	0.238629
6.9429	0.825267	0.825113	0.823055	0.648595	0.648767	0.649599	0.477853	0.480725	0.47644		6.9429	0.823719	0.824336	0.823596	0.648038	0.649417	0.651163	0.478369	0.479199	0.477576		6.9429	0.00154817	0.000777125	-0.000541091	0.000556946	-0.000649691	-0.00156462	-0.000516355	0.00152647	-0.00113553			6.9711	0.304675	0.305129	0.303891	0.240285	0.240875	0.242604	0.175555	0.177229	0.179978		6.9711	0.305503	0.305064	0.30479	0.241102
6.9436	0.830424	0.82852	0.827842	0.653901	0.652233	0.654105	0.483039	0.484555	0.481032		6.9436	0.828223	0.828844	0.8281	0.652655	0.654044	0.655804	0.482647	0.483485	0.481847		6.9436	0.00220048	-0.000323892	-0.000258207	0.00124621	-0.00181067	-0.00169873	0.000391245	0.00106984	-0.000814736			6.9721	0.306521	0.310434	0.303975	0.241985	0.244779	0.242367	0.182381	0.176555	0.183949		6.9721	0.307935	0.307248	0.306975	0.243351
6.9443	0.834567	0.834883	0.831885	0.658405	0.657367	0.658369	0.486408	0.487858	0.486453		6.9443	0.832754	0.833378	0.83263	0.657308	0.658707	0.66048	0.486966	0.487812	0.486158		6.9443	0.0018127	0.00150502	-0.000745058	0.00109673	-0.00134015	-0.00211143	-0.000558138	4.61936e-05	0.000295162			6.9731	0.315173	0.30793	0.312312	0.245638	0.245498	0.246172	0.182283	0.179598	0.18177		6.9731	0.31039	0.309695	0.309422	0.245876
6.945	0.839034	0.83869	0.837752	0.661642	0.661544	0.663546	0.491857	0.492607	0.490382		6.945	0.837313	0.83794	0.837188	0.661997	0.663406	0.665193	0.491327	0.492181	0.490511		6.945	0.0017215	0.00075078	0.000564337	-0.000354767	-0.00186181	-0.00164664	0.00053066	0.00042662	-0.00012973			6.9741	0.314457	0.312073	0.312786	0.249327	0.245768	0.247253	0.183417	0.187622	0.1823		6.9741	0.312866	0.313405	0.31189	0.248687
6.9457	0.842486	0.844122	0.841144	0.667433	0.665796	0.666867	0.497208	0.497666	0.495509		6.9457	0.841898	0.842528	0.841773	0.666721	0.668141	0.669941	0.495729	0.496591	0.494906		6.9457	0.000587821	0.00159371	-0.00062871	0.000711918	-0.00234532	-0.00307381	0.00147903	0.00107455	0.00060302			6.9751	0.317665	0.315676	0.316619	0.255152	0.2512	0.25179	0.188045	0.186806	0.183789		6.9751	0.315363	0.315906	0.314379	0.251012
6.9464	0.84739	0.847356	0.845778	0.671968	0.66993	0.671912	0.501785	0.503577	0.500028		6.9464	0.846511	0.847144	0.846385	0.671483	0.672912	0.674726	0.500173	0.501044	0.499343		6.9464	0.000879169	0.000211835	-0.000606656	0.000484943	-0.00298274	-0.00281489	0.00161171	0.00253266	0.000685155			6.976	0.321001	0.316896	0.317677	0.255629	0.257476	0.253893	0.187254	0.189736	0.187453		6.976	0.317628	0.318177	0.316891	0.253625
6.9471	0.851626	0.850823	0.849775	0.676454	0.676686	0.676668	0.507201	0.507396	0.504909		6.9471	0.851151	0.851788	0.851024	0.67628	0.677721	0.679549	0.50466	0.50554	0.503823		6.9471	0.000475407	-0.000964999	-0.00124943	0.000173569	-0.00103462	-0.00288045	0.00254107	0.00185537	0.00108606			6.977	0.320625	0.317751	0.321136	0.255815	0.256755	0.259495	0.18937	0.190358	0.191736		6.977	0.320168	0.32072	0.319425	0.256266
6.9478	0.85704	0.856166	0.855428	0.681748	0.6824	0.679842	0.510821	0.509945	0.510285		6.9478	0.855819	0.856459	0.855691	0.681115	0.682566	0.684408	0.509191	0.510079	0.508345		6.9478	0.00122118	-0.00029254	-0.000263095	0.000632286	-0.000166297	-0.00456619	0.00163037	-0.00013411	0.00193989			6.978	0.32393	0.321904	0.32232	0.260086	0.259635	0.25929	0.19296	0.192829	0.196977		6.978	0.322729	0.323285	0.321724	0.258937
6.9485	0.861531	0.860068	0.86124	0.686019	0.686571	0.686623	0.515282	0.514678	0.514128		6.9485	0.860515	0.861158	0.860386	0.685988	0.687449	0.689305	0.513765	0.514662	0.512912		6.9485	0.00101662	-0.00109041	0.000853181	3.14713e-05	-0.000877738	-0.00268173	0.00151765	1.64509e-05	0.00121605			6.979	0.326604	0.326063	0.327195	0.264904	0.259211	0.26116	0.199228	0.197274	0.194929		6.979	0.325312	0.325614	0.324558	0.261638
6.9492	0.866942	0.865628	0.86626	0.692129	0.691092	0.690353	0.520001	0.51867	0.517859		6.9492	0.865238	0.865885	0.86511	0.690897	0.692369	0.694239	0.518383	0.519289	0.517522		6.9492	0.00170326	-0.000257015	0.00115049	0.00123215	-0.0012778	-0.00388587	0.00161821	-0.000618994	0.000337303			6.9799	0.325853	0.329152	0.329168	0.266403	0.264781	0.263274	0.196983	0.196584	0.198353		6.9799	0.327655	0.328482	0.326897	0.264096
6.9498	0.872035	0.869821	0.868993	0.694422	0.694945	0.695327	0.523542	0.524493	0.522294		6.9498	0.869309	0.869958	0.869179	0.695135	0.696616	0.698498	0.522375	0.523289	0.521508		6.9498	0.00272572	-0.000137448	-0.000186324	-0.000712633	-0.00167167	-0.00317192	0.00116634	0.00120354	0.000786245			6.9809	0.331135	0.331654	0.331371	0.268267	0.271971	0.266356	0.202623	0.204308	0.201826		6.9809	0.330282	0.330852	0.329518	0.268245
6.9505	0.874961	0.873997	0.873509	0.699979	0.700791	0.700523	0.528442	0.528798	0.528284		6.9505	0.874086	0.874738	0.873955	0.700116	0.701608	0.703504	0.527076	0.528	0.526201		6.9505	0.000875473	-0.000741124	-0.000445724	-0.000136614	-0.000816822	-0.00298142	0.0013656	0.000798643	0.00208336			6.982	0.331	0.330775	0.330479	0.271815	0.270026	0.271002	0.206145	0.204752	0.204284		6.982	0.333198	0.333506	0.332164	0.270771
6.9512	0.878792	0.878288	0.87887	0.704259	0.704311	0.706483	0.533723	0.534947	0.533364		6.9512	0.878891	0.879547	0.878759	0.705135	0.706638	0.708549	0.531823	0.532755	0.530939		6.9512	-9.90629e-05	-0.00125885	0.000110507	-0.000875235	-0.00232625	-0.00206554	0.00189972	0.0021916	0.00242448			6.9829	0.335945	0.333917	0.333891	0.272793	0.274701	0.276524	0.205743	0.208576	0.208699		6.9829	0.335605	0.336183	0.334831	0.273606
6.9519	0.8827	0.881956	0.882388	0.709668	0.70955	0.713152	0.538353	0.541026	0.538338		6.9519	0.883724	0.884384	0.883592	0.710192	0.711707	0.713632	0.536615	0.537557	0.535724		6.9519	-0.0010246	-0.00242782	-0.00120437	-0.000524759	-0.00215697	-0.000480771	0.00173771	0.00346929	0.00261456			6.984	0.337576	0.338145	0.338224	0.273814	0.274488	0.276086	0.210458	0.212272	0.209687		6.984	0.338572	0.338883	0.337521	0.276473
6.9526	0.887637	0.887193	0.887235	0.715494	0.714576	0.716868	0.544456	0.544155	0.543953		6.9526	0.888587	0.88925	0.888454	0.71529	0.716815	0.718755	0.541454	0.542405	0.540554		6.9526	-0.000950694	-0.00205731	-0.00121963	0.000204802	-0.00223863	-0.0018872	0.00300181	0.00174993	0.00339878			6.985	0.341283	0.344763	0.342459	0.276021	0.281994	0.275884	0.208701	0.213413	0.211682		6.985	0.341295	0.341335	0.340236	0.279082
6.9533	0.893648	0.892434	0.892506	0.719686	0.720228	0.7229	0.54812	0.548954	0.547871		6.9533	0.893479	0.894146	0.893346	0.720426	0.721963	0.723918	0.546339	0.5473	0.545431		6.9533	0.000169039	-0.00171113	-0.000839114	-0.00074029	-0.00173485	-0.00101829	0.00178105	0.00165474	0.00243926			6.9859	0.342148	0.344617	0.345595	0.284167	0.283253	0.283752	0.214823	0.212938	0.215514		6.9859	0.343765	0.344081	0.342974	0.282307
6.954	0.897494	0.89802	0.897782	0.725172	0.725044	0.728746	0.554185	0.552901	0.552138		6.954	0.8984	0.89907	0.898266	0.725603	0.727151	0.729121	0.551272	0.552242	0.550356		6.954	-0.000906467	-0.00105	-0.000483871	-0.000431061	-0.00210702	-0.00037539	0.00291312	0.000659227	0.00178266			6.9869	0.342128	0.345641	0.343286	0.285089	0.284666	0.286121	0.222067	0.220274	0.220393		6.9869	0.346533	0.346851	0.34546	0.284977
6.9547	0.903289	0.902446	0.903288	0.730357	0.731149	0.733301	0.558101	0.557656	0.557381		6.9547	0.903351	0.904025	0.903216	0.73082	0.732379	0.734364	0.556252	0.557232	0.555328		6.9547	-6.18696e-05	-0.00157893	7.15256e-05	-0.000462294	-0.00122964	-0.00106299	0.00184906	0.000423491	0.00205302			6.9879	0.349378	0.346573	0.346296	0.28874	0.288845	0.285721	0.223751	0.224116	0.2251		6.9879	0.349325	0.349646	0.348244	0.287974
6.9554	0.909481	0.907338	0.90725	0.736359	0.736241	0.738853	0.563091	0.562515	0.561683		6.9554	0.908332	0.909009	0.908196	0.736077	0.737648	0.739648	0.561281	0.562271	0.560348		6.9554	0.00114942	-0.00167096	-0.000946403	0.000282288	-0.00140655	-0.000795245	0.00181013	0.000244737	0.00133455			6.9889	0.34706	0.351831	0.350157	0.291295	0.289134	0.287993	0.226253	0.227756	0.225838		6.9889	0.352144	0.352465	0.351053	0.291005
6.9561	0.913796	0.912422	0.913314	0.740914	0.742216	0.743458	0.567414	0.568382	0.567097		6.9561	0.913343	0.914023	0.913206	0.741375	0.742957	0.744973	0.566359	0.567358	0.565417		6.9561	0.000453353	-0.0016005	0.00010848	-0.00046134	-0.000741601	-0.00151575	0.00105512	0.00102389	0.0016802			6.9898	0.354506	0.349324	0.354634	0.29244	0.294535	0.293135	0.229723	0.226443	0.231601		6.9898	0.3547	0.35531	0.353887	0.294071
6.9568	0.918689	0.918695	0.919097	0.746007	0.747909	0.749631	0.572269	0.572656	0.570624		6.9568	0.918383	0.919067	0.918246	0.746714	0.748309	0.75034	0.571486	0.572495	0.570535		6.9568	0.000305772	-0.000371695	0.000851631	-0.000707865	-0.000399828	-0.000709414	0.000783086	0.000160873	8.87513e-05			6.9909	0.356487	0.356714	0.35453	0.294073	0.297157	0.295974	0.23408	0.231749	0.232153		6.9909	0.357853	0.357892	0.356746	0.296862
6.9575	0.923346	0.924212	0.923634	0.750324	0.752926	0.755608	0.577415	0.57792	0.57712		6.9575	0.923454	0.924141	0.923316	0.752095	0.753701	0.755748	0.576663	0.577682	0.575704		6.9575	-0.000108123	7.09295e-05	0.000318527	-0.00177145	-0.000775456	-0.000140667	0.000752568	0.00023818	0.00141698			6.9919	0.357221	0.363021	0.362455	0.299754	0.301161	0.299356	0.233342	0.234159	0.234782		6.9919	0.360746	0.361075	0.361081	0.299995
6.9581	0.928009	0.926376	0.927838	0.755057	0.757139	0.760461	0.58235	0.584376	0.581409		6.9581	0.927824	0.928514	0.927685	0.75674	0.758356	0.760417	0.581139	0.582167	0.580172		6.9581	0.00018537	-0.00213861	0.000152826	-0.00168276	-0.00121677	4.45843e-05	0.00121164	0.00220907	0.00123662			6.9928	0.361899	0.364775	0.362294	0.304364	0.302286	0.299973	0.233492	0.236182	0.238043		6.9928	0.363372	0.363996	0.364004	0.303165
6.9588	0.93222	0.932806	0.932518	0.759358	0.76331	0.767782	0.586756	0.588808	0.587075		6.9588	0.932952	0.933646	0.932812	0.762199	0.763827	0.765904	0.58641	0.587448	0.585434		6.9588	-0.000731945	-0.000839591	-0.000293732	-0.00284147	-0.000517249	0.00187814	0.000346541	0.00135982	0.00164062			6.9938	0.367704	0.367934	0.367365	0.306933	0.304881	0.309099	0.241305	0.236763	0.240146		6.9938	0.366314	0.366646	0.366658	0.30637
6.9595	0.937327	0.938043	0.937735	0.766005	0.768577	0.772559	0.592409	0.59412	0.59185		6.9595	0.938111	0.938808	0.93797	0.767701	0.769341	0.771433	0.591732	0.592781	0.590747		6.9595	-0.000783801	-0.000764966	-0.000234842	-0.00169611	-0.000764132	0.00112534	0.000677526	0.00133914	0.0011034			6.9948	0.369972	0.368988	0.370709	0.309697	0.304169	0.30881	0.243199	0.242205	0.243767		6.9948	0.369281	0.369915	0.36963	0.309613
6.9602	0.943179	0.943705	0.943297	0.770907	0.775229	0.777371	0.596861	0.599856	0.596589		6.9602	0.943301	0.944002	0.943159	0.773246	0.774898	0.777006	0.597106	0.598165	0.596112		6.9602	-0.000121474	-0.000296354	0.000138402	-0.00233865	0.000331163	0.000364423	-0.000244319	0.00169063	0.000477314			6.9963	0.375736	0.373674	0.372887	0.317299	0.311252	0.313716	0.243202	0.241739	0.248178		6.9963	0.373782	0.372614	0.372629	0.312564
6.9609	0.947951	0.947437	0.947709	0.777148	0.779801	0.783282	0.604369	0.605479	0.602572		6.9609	0.948522	0.949227	0.94838	0.778834	0.780498	0.782623	0.602532	0.603602	0.601529		6.9609	-0.00057137	-0.00178981	-0.000670671	-0.00168514	-0.000697732	0.000659347	0.0018369	0.00187647	0.00104338			6.9973	0.373584	0.373737	0.37295	0.318937	0.31771	0.315665	0.252436	0.248908	0.252054		6.9973	0.376816	0.375637	0.375655	0.316212
6.9616	0.95288	0.953377	0.952628	0.782178	0.78619	0.790192	0.608706	0.610659	0.608074		6.9616	0.953775	0.954483	0.953632	0.784465	0.786142	0.788284	0.608011	0.609092	0.606999		6.9616	-0.000894427	-0.00110662	-0.00100303	-0.00228739	4.78029e-05	0.00190842	0.000695169	0.00156647	0.00107449			6.9983	0.373525	0.379243	0.373462	0.322254	0.319915	0.322256	0.255205	0.255968	0.258377		6.9983	0.379878	0.378688	0.378401	0.31923
6.9623	0.957468	0.958465	0.959186	0.787666	0.791388	0.7954	0.615122	0.616128	0.613587		6.9623	0.959059	0.959771	0.958915	0.790141	0.791831	0.793988	0.613544	0.614636	0.612523		6.9623	-0.00159109	-0.00130689	0.000271201	-0.00247526	-0.000442624	0.00141156	0.00157821	0.00149226	0.00106478			6.9992	0.380364	0.377266	0.377409	0.324438	0.3219	0.323042	0.260163	0.260057	0.261062		6.9992	0.382657	0.381765	0.381787	0.322621
6.963	0.963354	0.96459	0.963382	0.793601	0.796863	0.800445	0.620643	0.621699	0.619752		6.963	0.964376	0.965092	0.964231	0.795861	0.797564	0.799738	0.619131	0.620234	0.6181		6.963	-0.00102222	-0.000501752	-0.000849128	-0.00226021	-0.000700235	0.000707269	0.00151145	0.00146455	0.0016517			7.0002	0.387762	0.383249	0.381952	0.325434	0.323294	0.326953	0.262798	0.257267	0.262934		7.0002	0.385771	0.38487	0.384584	0.326052
6.9637	0.969569	0.968525	0.969597	0.801177	0.803049	0.805821	0.626066	0.626992	0.623845		6.9637	0.969725	0.970444	0.969579	0.801627	0.803341	0.805533	0.624773	0.625887	0.623732		6.9637	-0.000155449	-0.00191855	1.87159e-05	-0.000449657	-0.000292301	0.000288248	0.00129342	0.00110537	0.000112295			7.0012	0.388832	0.387054	0.387367	0.330333	0.330642	0.327589	0.266166	0.263318	0.26532		7.0012	0.388914	0.388002	0.387716	0.329522
6.9644	0.974021	0.974908	0.974089	0.804879	0.810581	0.811733	0.632114	0.63289	0.630139		6.9644	0.975106	0.975829	0.974959	0.807437	0.809165	0.811373	0.63047	0.631595	0.62942		6.9644	-0.00108445	-0.000921369	-0.000869513	-0.00255799	0.00141668	0.000360131	0.00164449	0.00129527	0.000718951			7.0022	0.391676	0.39059	0.390772	0.330395	0.333411	0.331832	0.266872	0.269734	0.267113		7.0022	0.392083	0.391165	0.391194	0.333034
6.9651	0.979746	0.980552	0.979214	0.811663	0.814536	0.818637	0.639675	0.637303	0.635144		6.9651	0.980519	0.981246	0.980372	0.813293	0.815033	0.817259	0.636223	0.637359	0.635163		6.9651	-0.000773787	-0.000694513	-0.001158	-0.00162959	-0.000497818	0.00137854	0.003452	-5.65052e-05	-1.89543e-05			7.0031	0.39524	0.396913	0.393221	0.337257	0.337131	0.336908	0.26907	0.269388	0.26529		7.0031	0.39496	0.394033	0.394066	0.336227
6.9658	0.986359	0.986115	0.985167	0.816746	0.821389	0.824141	0.643462	0.643514	0.641097		6.9658	0.985966	0.986697	0.985818	0.819195	0.820948	0.823191	0.642032	0.64318	0.640962		6.9658	0.000392795	-0.000581741	-0.000650525	-0.00244856	0.00044024	0.000949383	0.00142992	0.000334203	0.000135124			7.0042	0.399982	0.398486	0.397897	0.342287	0.339409	0.336883	0.27218	0.27814	0.276416		7.0042	0.398508	0.397248	0.397283	0.339815
6.9665	0.992609	0.992765	0.990157	0.822337	0.827589	0.829051	0.649091	0.649094	0.647228		6.9665	0.991446	0.99218	0.991296	0.825143	0.82691	0.82917	0.647898	0.649058	0.646819		6.9665	0.00116348	0.000585079	-0.00113893	-0.00280666	0.000678897	-0.000119209	0.00119281	3.63588e-05	0.000409722			7.0052	0.399909	0.399082	0.402093	0.344667	0.344765	0.342541	0.276359	0.279025	0.278095		7.0052	0.401764	0.400818	0.400529	0.343446
6.9672	0.997484	0.99805	0.996182	0.828921	0.833264	0.835395	0.653627	0.655886	0.653458		6.9672	0.996958	0.997697	0.996808	0.831139	0.832918	0.835196	0.653822	0.654994	0.652733		6.9672	0.000525355	0.000353098	-0.000626326	-0.00221729	0.00034523	0.000199437	-0.000195563	0.000891864	0.000725448			7.0061	0.408845	0.405387	0.402776	0.347093	0.348227	0.349718	0.276649	0.284607	0.279522		7.0061	0.404721	0.403764	0.403806	0.348969
6.9679	1.00359	1.00394	1.0012	0.833969	0.839022	0.840523	0.661099	0.662595	0.659091		6.9679	1.0025	1.00325	1.00235	0.837181	0.838974	0.841269	0.659805	0.660988	0.658705		6.9679	0.00108695	0.000690937	-0.00115371	-0.00321174	4.74453e-05	-0.000745893	0.0012942	0.00160748	0.000386178			7.0071	0.407592	0.409442	0.405711	0.350956	0.353765	0.352076	0.28355	0.284332	0.28961		7.0071	0.408032	0.408728	0.40678	0.352331
6.9685	1.0066	1.0083	1.00711	0.84071	0.843452	0.846964	0.666234	0.666759	0.664483		6.9685	1.00729	1.00803	1.00714	0.842401	0.844206	0.846516	0.664982	0.666176	0.663873		6.9685	-0.000686169	0.000264525	-2.59876e-05	-0.0016911	-0.000753522	0.000447631	0.00125223	0.000583827	0.000609934			7.0081	0.409174	0.41093	0.410306	0.351379	0.358421	0.355071	0.292553	0.289208	0.289651		7.0081	0.411374	0.412075	0.410111	0.356109
6.9692	1.0122	1.01319	1.01243	0.847479	0.849312	0.852804	0.672982	0.673749	0.670016		6.9692	1.0129	1.01365	1.01274	0.848532	0.85035	0.852679	0.671074	0.67228	0.669955		6.9692	-0.000695705	-0.000458956	-0.000314713	-0.00105286	-0.00103867	0.000124574	0.00190765	0.00146884	6.07967e-05			7.0091	0.4132	0.415318	0.412919	0.359021	0.363946	0.35977	0.289088	0.293549	0.293571		7.0091	0.414746	0.415115	0.413473	0.35993
6.9699	1.01993	1.01956	1.01829	0.852992	0.856574	0.858596	0.677664	0.679148	0.675375		6.9699	1.01854	1.01929	1.01839	0.854712	0.856543	0.85889	0.677226	0.678445	0.676097		6.9699	0.00139344	0.000266314	-9.4533e-05	-0.00171995	3.0756e-05	-0.000294209	0.000437975	0.000703514	-0.000721931			7.0101	0.422825	0.416924	0.419614	0.358811	0.363295	0.361901	0.295758	0.295697	0.296437		7.0101	0.418148	0.41852	0.416867	0.363795
6.9706	1.02498	1.02592	1.02421	0.85869	0.861752	0.864584	0.684213	0.686286	0.681909		6.9706	1.02422	1.02498	1.02406	0.86094	0.862786	0.865151	0.683439	0.68467	0.682299		6.9706	0.000763416	0.000942469	0.000146389	-0.00225043	-0.00103366	-0.000566959	0.000773787	0.00161648	-0.00039041			7.0111	0.423512	0.418246	0.421605	0.365306	0.368543	0.366324	0.301513	0.302182	0.303249		7.0111	0.421581	0.421955	0.42029	0.367314
6.9713	1.03093	1.0322	1.02883	0.865388	0.86846	0.869732	0.691321	0.692073	0.688462		6.9713	1.02993	1.03069	1.02978	0.867218	0.869077	0.871461	0.689714	0.690957	0.688563		6.9713	0.000999212	0.00150394	-0.000947237	-0.00183034	-0.000617266	-0.00172901	0.00160712	0.00111634	-0.00010097			7.012	0.422069	0.4231	0.424943	0.370562	0.372943	0.37366	0.30765	0.308056	0.30408		7.012	0.424698	0.425422	0.423397	0.371663
6.972	1.03706	1.03687	1.03374	0.871704	0.874736	0.876938	0.697715	0.698576	0.695329		6.972	1.03568	1.03644	1.03552	0.873545	0.875418	0.877821	0.69605	0.697306	0.694889		6.972	0.0013783	0.000429273	-0.00177693	-0.00184083	-0.000682116	-0.000882506	0.00166517	0.00127006	0.000440598			7.013	0.429145	0.425859	0.425498	0.368642	0.374609	0.374991	0.312257	0.31453	0.307153		7.013	0.42819	0.428919	0.427229	0.375267
6.9727	1.04344	1.04219	1.04073	0.879573	0.882005	0.883187	0.70281	0.704446	0.700019		6.9727	1.04146	1.04223	1.0413	0.879922	0.88181	0.884231	0.702449	0.703718	0.701277		6.9727	0.00197506	-3.80278e-05	-0.000569344	-0.000349522	0.000195503	-0.00104368	0.000361085	0.000728428	-0.00125766			7.014	0.429868	0.427614	0.429322	0.379849	0.379207	0.381037	0.317358	0.317785	0.313238		7.014	0.431714	0.432097	0.430746	0.379313
6.9734	1.04775	1.04787	1.04801	0.886002	0.886214	0.890076	0.709739	0.710462	0.708446		6.9734	1.04728	1.04805	1.04712	0.88635	0.888252	0.890692	0.708912	0.710193	0.707728		6.9734	0.000476599	-0.000180602	0.000893116	-0.00034833	-0.00203776	-0.000615835	0.000827551	0.000269353	0.000717819			7.015	0.434725	0.432713	0.43338	0.378293	0.384022	0.382222	0.323381	0.317918	0.320086		7.015	0.43527	0.436013	0.43394	0.383406
6.9741	1.05388	1.05339	1.05152	0.892373	0.893646	0.896927	0.716044	0.718027	0.715397		6.9741	1.05313	1.05391	1.05297	0.892829	0.894745	0.897204	0.715438	0.716733	0.714244		6.9741	0.00074482	-0.000516534	-0.00144768	-0.000455618	-0.00109935	-0.000276685	0.000605464	0.0012939	0.00115305			7.016	0.441076	0.43555	0.43844	0.385537	0.389372	0.383392	0.32217	0.324244	0.321523		7.016	0.438859	0.439246	0.437876	0.387132
6.9748	1.05908	1.05969	1.05829	0.899773	0.901095	0.902797	0.722414	0.723522	0.721627		6.9748	1.05902	1.0598	1.05886	0.899359	0.90129	0.903768	0.722029	0.723337	0.720824		6.9748	5.55515e-05	-0.000109792	-0.000566006	0.000413656	-0.00019443	-0.000971079	0.000384808	0.00018537	0.00080353			7.0169	0.439301	0.442519	0.442505	0.393158	0.39311	0.388466	0.328657	0.327825	0.329939		7.0169	0.442117	0.442869	0.441128	0.39132
6.9755	1.06537	1.06511	1.06411	0.90689	0.906992	0.909624	0.728559	0.730129	0.729047		6.9755	1.06494	1.06573	1.06478	0.905941	0.907886	0.910384	0.728686	0.730007	0.727469		6.9755	0.000427961	-0.000621557	-0.000672579	0.000948668	-0.000893831	-0.00075984	-0.0001266	0.000121832	0.00157779			7.0179	0.444906	0.443086	0.442547	0.393274	0.395858	0.392486	0.329385	0.332636	0.331521		7.0179	0.445768	0.446526	0.444772	0.39513
6.9762	1.06983	1.07155	1.06854	0.91331	0.914072	0.917894	0.735814	0.737209	0.735622		6.9762	1.07091	1.0717	1.07074	0.912576	0.914535	0.917053	0.735409	0.736744	0.734181		6.9762	-0.0010736	-0.000147104	-0.00220323	0.000734329	-0.000463128	0.000841379	0.000405431	0.000465333	0.00144154			7.019	0.451617	0.449785	0.449581	0.394266	0.398203	0.398545	0.339242	0.340135	0.338272		7.019	0.449822	0.449847	0.448448	0.399843
6.9768	1.07548	1.07588	1.07557	0.919375	0.920447	0.921729	0.741821	0.74325	0.740379		6.9768	1.07604	1.07684	1.07588	0.918303	0.920275	0.92281	0.741223	0.74257	0.739985		6.9768	-0.000566006	-0.000953197	-0.000314951	0.00107193	0.0001719	-0.00108063	0.000597954	0.000680208	0.000394106			7.0199	0.454327	0.453943	0.452709	0.403336	0.400034	0.400904	0.341527	0.339547	0.341973		7.0199	0.453169	0.453567	0.452158	0.403743
6.9775	1.08191	1.0817	1.08116	0.926632	0.925274	0.929936	0.748018	0.749816	0.748359		6.9775	1.08207	1.08287	1.08191	0.925036	0.927023	0.929577	0.748071	0.749431	0.746821		6.9775	-0.00015831	-0.0011698	-0.00074625	0.00159597	-0.00174904	0.000358462	-5.28097e-05	0.000384748	0.00153857			7.0209	0.45766	0.458714	0.454486	0.408274	0.404632	0.407248	0.34494	0.342365	0.345055		7.0209	0.456921	0.457322	0.455902	0.408127
6.9782	1.08874	1.08976	1.08793	0.932091	0.932114	0.935935	0.754888	0.756459	0.754249		6.9782	1.08814	1.08894	1.08797	0.931822	0.933824	0.936399	0.754987	0.756361	0.753725		6.9782	0.000605106	0.000819445	-4.19617e-05	0.000269175	-0.00171077	-0.000463367	-9.90629e-05	9.79304e-05	0.00052458			7.0219	0.459471	0.463117	0.45774	0.411486	0.414821	0.413281	0.351492	0.351646	0.349246		7.0219	0.460708	0.46111	0.459302	0.412565
6.9789	1.09474	1.09457	1.09438	0.939251	0.939693	0.943625	0.762138	0.763214	0.760397		6.9789	1.09424	1.09505	1.09408	0.938663	0.94068	0.943275	0.761971	0.76336	0.760698		6.9789	0.000501394	-0.000478387	0.000305653	0.000588417	-0.000986576	0.000350595	0.000166059	-0.000145137	-0.000300288			7.0229	0.462782	0.461453	0.462611	0.417494	0.415048	0.418329	0.355855	0.355511	0.356954		7.0229	0.464529	0.464551	0.463495	0.417053
6.9796	1.10091	1.10194	1.10016	0.945693	0.946785	0.951317	0.768089	0.76963	0.767817		6.9796	1.10038	1.10119	1.10022	0.945558	0.94759	0.950205	0.769026	0.770428	0.76774		6.9796	0.000522137	0.000748158	-5.26905e-05	0.000135422	-0.00080514	0.00111151	-0.000936627	-0.000798047	7.67112e-05			7.0239	0.466763	0.467876	0.464332	0.426948	0.416034	0.41941	0.363164	0.356017	0.363341		7.0239	0.468384	0.468794	0.466956	0.421596
6.9803	1.10786	1.10811	1.10726	0.952214	0.954726	0.957038	0.774401	0.776454	0.775094		6.9803	1.10656	1.10738	1.10639	0.952508	0.954556	0.957192	0.776151	0.777568	0.774853		6.9803	0.00129461	0.000736237	0.000870943	-0.000293493	0.000170469	-0.000153303	-0.00175047	-0.00111419	0.000241041			7.0248	0.469322	0.474598	0.468493	0.42879	0.423953	0.425987	0.369661	0.364799	0.367832		7.0248	0.471884	0.472296	0.472788	0.425729
6.981	1.11456	1.11294	1.11186	0.959633	0.962106	0.965667	0.78249	0.783953	0.781263		6.981	1.11278	1.1136	1.11261	0.959514	0.961577	0.964234	0.783347	0.784779	0.782037		6.981	0.00177717	-0.000655532	-0.000745535	0.000119925	0.000528574	0.00143385	-0.000857472	-0.000825822	-0.000773966			7.0259	0.473822	0.476422	0.472077	0.433351	0.428818	0.427726	0.36895	0.369367	0.372028		7.0259	0.476202	0.476222	0.476721	0.430378
6.9817	1.11946	1.11976	1.11987	0.967485	0.969248	0.97275	0.788822	0.790124	0.78877		6.9817	1.11903	1.11986	1.11886	0.966575	0.968654	0.971332	0.790615	0.792062	0.789293		6.9817	0.000424147	-9.27448e-05	0.00100231	0.000910282	0.000593424	0.00141764	-0.00179374	-0.00193769	-0.000522673			7.0268	0.483977	0.48269	0.477352	0.439809	0.430796	0.429828	0.373213	0.376443	0.375584		7.0268	0.479768	0.480583	0.480295	0.437448
6.9824	1.1241	1.12438	1.12487	0.975442	0.977054	0.981006	0.797628	0.797747	0.796369		6.9824	1.12533	1.12615	1.12516	0.973693	0.975788	0.978487	0.797956	0.799418	0.796621		6.9824	-0.00122309	-0.00177431	-0.000283718	0.0017488	0.00126565	0.00251877	-0.000328302	-0.0016703	-0.00025177			7.0278	0.488802	0.490987	0.487227	0.442505	0.438823	0.438179	0.377063	0.377402	0.378928		7.0278	0.483764	0.484184	0.484297	0.441757
6.9831	1.13106	1.13138	1.13145	0.982491	0.984253	0.987435	0.804467	0.805973	0.802915		6.9831	1.13166	1.13249	1.13149	0.980868	0.982979	0.985699	0.805371	0.806847	0.804023		6.9831	-0.000596046	-0.00111175	-3.57628e-05	0.00162268	0.00127375	0.00173557	-0.000903964	-0.000873923	-0.00110865			7.0293	0.491281	0.492716	0.48836	0.444935	0.441811	0.443186	0.382062	0.382326	0.386672		7.0293	0.489825	0.48822	0.487931	0.446596
6.9838	1.13752	1.13747	1.13795	0.988445	0.991267	0.994349	0.811851	0.814271	0.811651		6.9838	1.13803	1.13887	1.13786	0.988101	0.990228	0.99297	0.81286	0.814352	0.8115		6.9838	-0.000513792	-0.00139403	8.74996e-05	0.000343561	0.00103855	0.00137866	-0.00100958	-8.08239e-05	0.000151575			7.0303	0.496899	0.49275	0.489587	0.451541	0.45499	0.446333	0.393111	0.390191	0.390888		7.0303	0.493914	0.492292	0.492004	0.451493
6.9845	1.14364	1.14316	1.14382	0.997488	0.9983	1.00126	0.819444	0.821869	0.819647		6.9845	1.14444	1.14528	1.14427	0.995392	0.997535	1.0003	0.820425	0.821931	0.819051		6.9845	-0.000801325	-0.00212586	-0.000448942	0.00209594	0.000764728	0.00096333	-0.000980616	-6.22272e-05	0.000596523			7.0313	0.497689	0.493418	0.491668	0.454484	0.455392	0.456636	0.392759	0.402296	0.397499		7.0313	0.49804	0.496403	0.496528	0.456449
6.9852	1.1494	1.15088	1.15066	1.00386	1.00721	1.00898	0.827373	0.829071	0.825576		6.9852	1.15089	1.15174	1.15072	1.00274	1.0049	1.00769	0.828065	0.829587	0.826678		6.9852	-0.00149322	-0.000852108	-5.96046e-05	0.00111532	0.00230765	0.00129437	-0.000692368	-0.000516653	-0.00110227			7.0322	0.501683	0.49821	0.495608	0.457756	0.46145	0.457067	0.40158	0.407565	0.406117		7.0322	0.501787	0.500551	0.500266	0.460964
6.9859	1.15619	1.15701	1.1581	1.0099	1.01303	1.01692	0.835393	0.837449	0.833933		6.9859	1.15738	1.15823	1.15721	1.01015	1.01233	1.01513	0.835782	0.837321	0.834382		6.9859	-0.00119305	-0.00122643	0.000891685	-0.000252724	0.000703335	0.00178778	-0.000389218	0.000128686	-0.000448883			7.0332	0.50659	0.504208	0.502163	0.46602	0.462217	0.464961	0.408499	0.410598	0.409534		7.0332	0.505987	0.504319	0.504453	0.466543
6.9866	1.16414	1.16437	1.16585	1.01631	1.02002	1.02237	0.843991	0.844562	0.841745		6.9866	1.16391	1.16477	1.16373	1.01762	1.01981	1.02264	0.843577	0.845132	0.842164		6.9866	0.000225067	-0.000393152	0.00211072	-0.00130248	0.000206828	-0.000271082	0.000413895	-0.000569224	-0.000418544			7.0342	0.51028	0.508028	0.50663	0.468365	0.474832	0.468247	0.411066	0.418065	0.415555		7.0342	0.510227	0.508964	0.508679	0.471168
6.9872	1.16959	1.17051	1.17069	1.02281	1.02587	1.02863	0.851546	0.851995	0.848217		6.9872	1.16954	1.1704	1.16936	1.02406	1.02627	1.02912	0.85032	0.851888	0.848895		6.9872	5.126e-05	0.000109434	0.00132799	-0.00125527	-0.000400305	-0.000487328	0.00122607	0.000107229	-0.000677586			7.0351	0.512567	0.511292	0.51236	0.474385	0.470979	0.473213	0.416581	0.423678	0.42499		7.0351	0.514075	0.512801	0.512944	0.476362
6.9879	1.17508	1.17752	1.1773	1.02928	1.03423	1.03704	0.857853	0.860668	0.857347		6.9879	1.17615	1.17701	1.17597	1.03164	1.03387	1.03674	0.858261	0.859846	0.856823		6.9879	-0.00106668	0.000506759	0.00133085	-0.00236773	0.00036037	0.000300646	-0.000408053	0.000821769	0.000523806			7.0362	0.518684	0.518482	0.513714	0.47884	0.477558	0.477197	0.425443	0.428464	0.425392		7.0362	0.518822	0.517102	0.517249	0.48162
6.9886	1.18158	1.18319	1.18346	1.03754	1.04244	1.04462	0.866451	0.868108	0.865915		6.9886	1.18279	1.18366	1.18261	1.03929	1.04153	1.04442	0.866283	0.867884	0.864831		6.9886	-0.0012157	-0.000466824	0.000843048	-0.00174117	0.000909686	0.000196934	0.000167489	0.000223935	0.00108427			7.0371	0.524512	0.524077	0.520564	0.486012	0.484572	0.483115	0.43127	0.43312	0.429754		7.0371	0.522742	0.523627	0.52116	0.48641
6.9893	1.18761	1.18957	1.1898	1.0459	1.04974	1.051	0.87528	0.877345	0.874598		6.9893	1.18948	1.19035	1.1893	1.04699	1.04925	1.05216	0.874386	0.876004	0.87292		6.9893	-0.00187421	-0.000779867	0.000505686	-0.0010848	0.000489116	-0.00116658	0.000893831	0.00134152	0.00167739			7.0381	0.524576	0.527297	0.524864	0.492907	0.491376	0.491417	0.435843	0.433904	0.437064		7.0381	0.527137	0.528028	0.525541	0.49179
6.99	1.19368	1.19557	1.19728	1.05314	1.05818	1.05859	0.883467	0.886566	0.882462		6.99	1.19621	1.19709	1.19603	1.05475	1.05703	1.05997	0.882572	0.884206	0.881091		6.99	-0.00252676	-0.0015173	0.00125408	-0.00161314	0.00115335	-0.00137568	0.000895381	0.00236034	0.0013712			7.0391	0.532227	0.53255	0.533286	0.494409	0.491995	0.498472	0.441231	0.441866	0.44153		7.0391	0.531574	0.532025	0.529964	0.497236
6.9907	1.20161	1.20305	1.20247	1.0615	1.065	1.06762	0.89126	0.894861	0.890239		6.9907	1.20298	1.20386	1.2028	1.06258	1.06487	1.06784	0.89084	0.892491	0.889345		6.9907	-0.00137472	-0.000809669	-0.00032258	-0.00107741	0.000121593	-0.000221014	0.000420809	0.00237066	0.000893772			7.0401	0.536605	0.534558	0.538415	0.498567	0.502458	0.500846	0.447676	0.447441	0.449602		7.0401	0.53605	0.536507	0.534428	0.502749
6.9914	1.2087	1.21093	1.20972	1.06877	1.07266	1.07481	0.89884	0.903734	0.898681		6.9914	1.20979	1.21068	1.20961	1.07047	1.07278	1.07577	0.899191	0.90086	0.897682		6.9914	-0.00109792	0.000252247	0.000115156	-0.00169873	-0.000127435	-0.000963688	-0.00035131	0.00287437	0.000999033			7.0411	0.538479	0.538392	0.540616	0.508772	0.506413	0.509041	0.455733	0.454073	0.453896		7.0411	0.540569	0.541029	0.538933	0.50777
6.9921	1.2155	1.21534	1.21671	1.07645	1.08077	1.08279	0.908268	0.912571	0.908246		6.9921	1.21665	1.21754	1.21646	1.07843	1.08076	1.08377	0.907628	0.909314	0.906104		6.9921	-0.0011456	-0.00220013	0.000248671	-0.00197577	1.7643e-05	-0.000982523	0.000640154	0.00325727	0.00214189			7.0421	0.545475	0.543984	0.544502	0.514241	0.508037	0.513739	0.462256	0.460874	0.465264		7.0421	0.54513	0.545593	0.543481	0.513411
6.9928	1.22245	1.22413	1.22329	1.08529	1.08797	1.08986	0.917069	0.919759	0.917275		6.9928	1.22355	1.22445	1.22337	1.08645	1.0888	1.09184	0.916156	0.91786	0.914618		6.9928	-0.00110745	-0.00031662	-7.20024e-05	-0.00115967	-0.000833988	-0.0019784	0.000913262	0.00189966	0.00265664			7.043	0.546589	0.546488	0.546919	0.517932	0.515759	0.516377	0.470382	0.465603	0.470962		7.043	0.549273	0.549738	0.548074	0.519122
6.9935	1.22901	1.23073	1.23116	1.0928	1.09604	1.09714	0.925854	0.930122	0.92521		6.9935	1.23049	1.23139	1.23031	1.09454	1.0969	1.09996	0.924765	0.926487	0.923212		6.9935	-0.00148392	-0.000668049	0.000852823	-0.0017395	-0.000862002	-0.00282073	0.00108874	0.00363553	0.00199813			7.044	0.552544	0.553188	0.552694	0.526229	0.522441	0.521386	0.478291	0.472857	0.479017		7.044	0.553916	0.55485	0.552241	0.524904
6.9942	1.23722	1.23818	1.23741	1.10139	1.10402	1.10505	0.932799	0.9393	0.934238		6.9942	1.23748	1.23838	1.23729	1.10269	1.10507	1.10816	0.933462	0.935201	0.931894		6.9942	-0.000253439	-0.00020206	0.000124454	-0.00129461	-0.00104523	-0.0031085	-0.000662804	0.00409889	0.00234449			7.045	0.558801	0.558824	0.556827	0.531764	0.524358	0.52794	0.483138	0.48389	0.485356		7.045	0.558602	0.559075	0.557384	0.530756
6.9949	1.24329	1.24509	1.24485	1.10824	1.11067	1.11474	0.944204	0.947362	0.943341		6.9949	1.24451	1.24542	1.24432	1.1109	1.1133	1.11641	0.942247	0.944005	0.940664		6.9949	-0.00121665	-0.000330329	0.000532389	-0.002666	-0.00263548	-0.00167346	0.00195658	0.00335705	0.00267708			7.046	0.564232	0.562363	0.564829	0.532682	0.535758	0.533462	0.490699	0.486276	0.49305		7.046	0.563332	0.563809	0.562105	0.536681
6.9955	1.25032	1.25053	1.25026	1.11537	1.11856	1.12124	0.950093	0.955974	0.951757		6.9955	1.25056	1.25148	1.25037	1.118	1.12041	1.12355	0.949847	0.951621	0.948251		6.9955	-0.000244856	-0.000952721	-0.000114918	-0.00263095	-0.00185609	-0.00230551	0.000246048	0.00435358	0.00350654			7.047	0.567511	0.566032	0.566733	0.546461	0.543421	0.541167	0.496552	0.492379	0.496789		7.047	0.568107	0.568587	0.566392	0.542679
6.9962	1.25675	1.25875	1.25678	1.12349	1.1255	1.1289	0.9607	0.964553	0.961948		6.9962	1.25767	1.25859	1.25748	1.12634	1.12877	1.13193	0.9588	0.960592	0.957188		6.9962	-0.000927448	0.00015974	-0.000696421	-0.00284481	-0.00327873	-0.0030334	0.00190043	0.00396144	0.0047605			7.048	0.573749	0.577322	0.573883	0.550095	0.543514	0.547112	0.502763	0.499236	0.502685		7.048	0.572927	0.57341	0.571681	0.548754
6.9969	1.26395	1.26574	1.26335	1.13204	1.13522	1.13747	0.970702	0.973636	0.969163		6.9969	1.26483	1.26575	1.26463	1.13475	1.1372	1.14038	0.967844	0.969655	0.966216		6.9969	-0.000879765	-7.51019e-06	-0.00128746	-0.00271177	-0.0019846	-0.00291443	0.0028584	0.00398153	0.00294703			7.049	0.579489	0.575376	0.576134	0.558783	0.553064	0.554683	0.508206	0.506943	0.51022		7.049	0.577793	0.578279	0.576051	0.554282
6.9976	1.27223	1.27244	1.2711	1.14173	1.14296	1.14517	0.978198	0.982895	0.979042		6.9976	1.27203	1.27296	1.27183	1.14323	1.1457	1.14891	0.97698	0.97881	0.975337		6.9976	0.000207424	-0.000515223	-0.000729084	-0.00149322	-0.0027349	-0.00374055	0.00121784	0.00408489	0.00370431			7.05	0.580115	0.581999	0.580577	0.561108	0.562243	0.559787	0.517888	0.515507	0.520043		7.05	0.582706	0.583194	0.580949	0.560498
6.9983	1.27789	1.2808	1.2773	1.15008	1.15188	1.15579	0.988107	0.990949	0.988099		6.9983	1.27927	1.2802	1.27907	1.15177	1.15426	1.1575	0.986211	0.98806	0.984552		6.9983	-0.00137758	0.000594616	-0.00177288	-0.00169086	-0.00238156	-0.00170326	0.00189662	0.00288939	0.00354695			7.051	0.582955	0.588984	0.582952	0.569046	0.567832	0.564327	0.525315	0.52909	0.525949		7.051	0.587664	0.588155	0.585893	0.569965
6.999	1.28542	1.28581	1.28492	1.15835	1.1605	1.16344	0.99871	1.00076	0.998758		6.999	1.28656	1.2875	1.28636	1.16039	1.1629	1.16616	0.995535	0.997404	0.99386		6.999	-0.00114393	-0.00168657	-0.0014379	-0.00203419	-0.00240445	-0.00272202	0.00317502	0.00335824	0.00489748			7.0519	0.588395	0.596872	0.588655	0.573619	0.575288	0.571356	0.537121	0.53618	0.537765		7.0519	0.592166	0.592663	0.590883	0.576376
6.9997	1.29255	1.29354	1.29188	1.16826	1.16902	1.17228	1.00781	1.01003	1.0077		6.9997	1.2939	1.29484	1.2937	1.16908	1.17161	1.17489	1.00496	1.00684	1.00326		6.9997	-0.00134659	-0.00129437	-0.00181937	-0.000818729	-0.00258851	-0.00261259	0.00285661	0.00318515	0.00444043			7.053	0.592334	0.595995	0.596909	0.576775	0.583632	0.576966	0.536895	0.540564	0.544441		7.053	0.597722	0.597714	0.595921	0.582216
7.0004	1.30117	1.30106	1.29903	1.17685	1.17692	1.1793	1.01761	1.01963	1.01854		7.0004	1.30128	1.30223	1.30108	1.17783	1.18038	1.1837	1.01447	1.01638	1.01277		7.0004	-0.000105381	-0.00116825	-0.00204706	-0.000984192	-0.00346398	-0.00439453	0.00314164	0.00324929	0.0057739			7.054	0.605366	0.605629	0.603622	0.586684	0.590193	0.583157	0.546597	0.546037	0.548546		7.054	0.602822	0.602813	0.601007	0.588784
7.0011	1.30753	1.30895	1.30717	1.18431	1.18575	1.19052	1.02645	1.0295	1.02762		7.0011	1.3087	1.30966	1.3085	1.18666	1.18923	1.19257	1.02409	1.02602	1.02236		7.0011	-0.00117254	-0.000710487	-0.001333	-0.00235367	-0.0034833	-0.0020504	0.00235677	0.00348711	0.00526071			7.0549	0.609222	0.614513	0.60226	0.591214	0.599615	0.588076	0.552892	0.550963	0.556982		7.0549	0.607456	0.607961	0.606144	0.59543
7.0018	1.31504	1.31703	1.31473	1.19418	1.19489	1.19913	1.03646	1.03898	1.03572		7.0018	1.31618	1.31714	1.31598	1.19556	1.19816	1.20152	1.0338	1.03575	1.03206		7.0018	-0.00113916	-0.000112176	-0.00124812	-0.00138807	-0.00326753	-0.00239229	0.00266027	0.00323212	0.00365686			7.056	0.615816	0.612831	0.611191	0.602144	0.599199	0.595051	0.560712	0.560504	0.56371		7.056	0.613172	0.61316	0.611327	0.601484
7.0025	1.32305	1.32447	1.32252	1.20255	1.20313	1.20853	1.04695	1.04831	1.04565		7.0025	1.3237	1.32466	1.3235	1.20454	1.20715	1.21055	1.04362	1.04559	1.04186		7.0025	-0.000647545	-0.000195742	-0.00097537	-0.00199032	-0.00402045	-0.00201225	0.00332856	0.00271869	0.00379622			7.0569	0.622053	0.61965	0.616523	0.609686	0.612661	0.605621	0.568351	0.570128	0.569148		7.0569	0.617892	0.617879	0.616033	0.608975
7.0032	1.33189	1.33253	1.33013	1.21095	1.21267	1.21796	1.05494	1.05784	1.05592		7.0032	1.33127	1.33224	1.33106	1.21359	1.21622	1.21964	1.05353	1.05552	1.05176		7.0032	0.000624418	0.000290871	-0.000932217	-0.00263882	-0.0035491	-0.00167847	0.00140333	0.00231552	0.00416613			7.0579	0.624796	0.620177	0.624037	0.614974	0.61829	0.613115	0.575209	0.57816	0.576332		7.0579	0.623185	0.62317	0.62131	0.615875
7.0039	1.34013	1.34019	1.33836	1.2191	1.22125	1.22739	1.06579	1.06814	1.06483		7.0039	1.33888	1.33986	1.33868	1.22271	1.22536	1.22881	1.06355	1.06556	1.06176		7.0039	0.00124598	0.000327229	-0.000319481	-0.0036149	-0.00411534	-0.00142241	0.0022428	0.00257993	0.00307715			7.0589	0.626911	0.627375	0.630493	0.619397	0.622487	0.622173	0.586047	0.586508	0.587784		7.0589	0.628528	0.62905	0.62932	0.622164
7.0046	1.34737	1.34782	1.34436	1.22914	1.23105	1.23642	1.07596	1.07929	1.0748		7.0046	1.34655	1.34753	1.34634	1.23191	1.23458	1.23806	1.07367	1.07571	1.07186		7.0046	0.000824451	0.000290394	-0.00197959	-0.0027709	-0.00353193	-0.00163698	0.00228381	0.00358856	0.00293374			7.0599	0.634584	0.634579	0.631772	0.627203	0.62815	0.627296	0.59349	0.595909	0.599611		7.0599	0.633923	0.633906	0.634725	0.62923
7.0053	1.35485	1.35456	1.35386	1.23757	1.24038	1.24674	1.0861	1.08834	1.08552		7.0053	1.35426	1.35525	1.35405	1.24118	1.24388	1.24738	1.0839	1.08595	1.08207		7.0053	0.00058651	-0.000682831	-0.000186205	-0.00360966	-0.00350237	-0.000645638	0.0022018	0.00239098	0.00344968			7.0609	0.636935	0.639769	0.636304	0.635611	0.635616	0.637173	0.600829	0.602835	0.604329		7.0609	0.639372	0.639898	0.640181	0.636386
7.0059	1.36166	1.36069	1.35948	1.246	1.25021	1.25517	1.09479	1.09671	1.09378		7.0059	1.36091	1.3619	1.3607	1.24919	1.2519	1.25543	1.09275	1.09482	1.0909		7.0059	0.000756979	-0.00120687	-0.00121474	-0.00319004	-0.00169039	-0.000267982	0.00204253	0.00189185	0.00288057			7.0618	0.646667	0.645021	0.64493	0.643547	0.638432	0.639323	0.610356	0.615451	0.614522		7.0618	0.644317	0.645401	0.64514	0.642904
7.0066	1.36795	1.36819	1.36632	1.25587	1.25868	1.26469	1.10612	1.10874	1.10496		7.0066	1.36871	1.36971	1.3685	1.25861	1.26134	1.2649	1.10317	1.10527	1.10131		7.0066	-0.000762224	-0.00151145	-0.00218272	-0.00274229	-0.00266409	-0.000210762	0.00295234	0.00347555	0.00364649			7.0629	0.655498	0.65181	0.650802	0.647376	0.647326	0.650689	0.619835	0.618044	0.626855		7.0629	0.650422	0.6504	0.650697	0.650236
7.0073	1.37619	1.37597	1.37397	1.26502	1.26826	1.27557	1.11642	1.11841	1.11542		7.0073	1.37656	1.37756	1.37635	1.2681	1.27086	1.27445	1.1137	1.11582	1.11182		7.0073	-0.000377417	-0.00159168	-0.00237632	-0.00307941	-0.00260258	0.00112176	0.00271702	0.00258791	0.00360167			7.0638	0.6551	0.655652	0.657109	0.657612	0.652811	0.65705	0.629707	0.625433	0.632232		7.0638	0.655462	0.656003	0.656307	0.657659
7.008	1.38227	1.38272	1.3817	1.2747	1.27747	1.2864	1.12762	1.13039	1.1264		7.008	1.38446	1.38547	1.38425	1.27768	1.28045	1.28407	1.12434	1.12649	1.12245		7.008	-0.00219512	-0.0027554	-0.00255275	-0.00297785	-0.00298262	0.00233221	0.00327945	0.00390255	0.00395155			7.0648	0.659386	0.661089	0.660235	0.667857	0.661721	0.665857	0.6455	0.637625	0.639849		7.0648	0.661116	0.66166	0.661972	0.664418
7.0087	1.39067	1.38986	1.38987	1.28407	1.28882	1.29554	1.13828	1.14087	1.13683		7.0087	1.39242	1.39343	1.3922	1.28733	1.29013	1.29377	1.1351	1.13726	1.13318		7.0087	-0.00174284	-0.00356841	-0.00232911	-0.00325537	-0.00130224	0.00176311	0.00318122	0.00360441	0.00365102			7.0663	0.666523	0.668328	0.664241	0.674555	0.666951	0.66938	0.652622	0.650334	0.649311		7.0663	0.669697	0.667372	0.667691	0.672021
7.0094	1.39835	1.39822	1.39743	1.29417	1.29935	1.30483	1.15009	1.15141	1.14684		7.0094	1.40042	1.40144	1.4002	1.29706	1.29988	1.30356	1.14596	1.14815	1.14403		7.0094	-0.00206804	-0.00321889	-0.00277281	-0.00288963	-0.000528812	0.00127673	0.00412393	0.00326002	0.0028187			7.0673	0.679532	0.677109	0.674543	0.68107	0.673099	0.673905	0.658393	0.656459	0.660477		7.0673	0.675488	0.672561	0.672888	0.679721
7.0101	1.40604	1.40566	1.40522	1.30414	1.30966	1.31615	1.15983	1.16237	1.15824		7.0101	1.40847	1.4095	1.40825	1.30687	1.30972	1.31342	1.15694	1.15915	1.15498		7.0101	-0.00243711	-0.00383401	-0.00303078	-0.00272846	-5.98431e-05	0.00272584	0.00288963	0.00322449	0.00325179			7.0682	0.687067	0.680942	0.6802	0.687712	0.680889	0.683105	0.666273	0.663647	0.667601		7.0682	0.680751	0.678379	0.678712	0.687523
7.0108	1.41317	1.41353	1.41351	1.31319	1.32033	1.32665	1.17228	1.1734	1.1686		7.0108	1.41658	1.41761	1.41636	1.31677	1.31963	1.32337	1.16803	1.17027	1.16606		7.0108	-0.00340605	-0.00407815	-0.00284839	-0.00357676	0.00069952	0.00328469	0.00425267	0.00312984	0.00254416			7.0692	0.692295	0.688558	0.685705	0.697578	0.690265	0.696668	0.677562	0.66846	0.675904		7.0692	0.686649	0.684252	0.684593	0.695421
7.0115	1.42139	1.42172	1.42134	1.32313	1.33129	1.33625	1.18289	1.18473	1.18003		7.0115	1.42473	1.42577	1.42451	1.32674	1.32963	1.3334	1.17924	1.1815	1.17725		7.0115	-0.00334668	-0.00404453	-0.00316763	-0.00360775	0.00165582	0.00285029	0.00364923	0.00322819	0.00278425			7.0701	0.691523	0.69099	0.693411	0.704822	0.706129	0.703389	0.688816	0.688025	0.686542		7.0701	0.692006	0.693168	0.690531	0.702614
7.0122	1.42864	1.42994	1.43017	1.33453	1.34123	1.34639	1.1937	1.19572	1.1913		7.0122	1.43294	1.43398	1.43272	1.3368	1.33971	1.34351	1.19057	1.19285	1.18855		7.0122	-0.00429583	-0.00403929	-0.0025456	-0.00226879	0.0015223	0.0028758	0.00313163	0.00286937	0.00275147			7.0712	0.693523	0.699161	0.698842	0.716559	0.71223	0.708467	0.698656	0.694263	0.708251		7.0712	0.698617	0.699185	0.695928	0.711523
7.0129	1.43772	1.43835	1.43774	1.34502	1.3511	1.35615	1.20572	1.20683	1.20263		7.0129	1.4412	1.44225	1.44098	1.34694	1.34988	1.35371	1.20201	1.20432	1.19998		7.0129	-0.00348186	-0.00389099	-0.00323987	-0.00192738	0.00122046	0.0024426	0.00371122	0.00251234	0.00265503			7.0721	0.703251	0.703215	0.703877	0.721686	0.718387	0.71864	0.708023	0.706667	0.714421		7.0721	0.704082	0.704651	0.701976	0.718906
7.0136	1.44613	1.44617	1.44673	1.35579	1.36181	1.36661	1.21698	1.21788	1.21355		7.0136	1.44951	1.45056	1.44929	1.35717	1.36013	1.36399	1.21358	1.21591	1.21152		7.0136	-0.00337768	-0.00439239	-0.00255418	-0.00137806	0.00168657	0.00261712	0.00340295	0.00196934	0.00202715			7.0731	0.710523	0.713106	0.705432	0.726491	0.727411	0.727174	0.720811	0.713963	0.724647		7.0731	0.710207	0.710783	0.708083	0.727208
7.0142	1.45211	1.45284	1.45401	1.36461	1.37132	1.37479	1.2275	1.22798	1.22465		7.0142	1.45668	1.45774	1.45646	1.36601	1.36899	1.37287	1.22359	1.22594	1.22152		7.0142	-0.00457525	-0.00489497	-0.0024507	-0.00140381	0.00233078	0.00191426	0.00391173	0.00203538	0.00313437			7.0741	0.715848	0.716349	0.719949	0.735021	0.739504	0.737271	0.729328	0.731313	0.731221		7.0741	0.716391	0.716971	0.71425	0.739854
7.0149	1.46058	1.46188	1.46239	1.37637	1.38011	1.38582	1.23838	1.24013	1.236		7.0149	1.46509	1.46616	1.46487	1.37639	1.3794	1.38332	1.23538	1.23776	1.23329		7.0149	-0.00451422	-0.00427961	-0.00247836	-2.81334e-05	0.00071311	0.00250435	0.00300241	0.00236773	0.0027138			7.0751	0.724336	0.725662	0.725118	0.745355	0.747911	0.745403	0.739811	0.736232	0.742352		7.0751	0.722636	0.722593	0.720476	0.747571
7.0156	1.46959	1.46934	1.47068	1.38602	1.3928	1.39637	1.25109	1.25095	1.24746		7.0156	1.47356	1.47463	1.47333	1.38687	1.38989	1.39385	1.2473	1.2497	1.24518		7.0156	-0.00396824	-0.00528955	-0.00265098	-0.000849724	0.0029068	0.00252604	0.00379777	0.00125229	0.00227702			7.0761	0.727681	0.726463	0.729391	0.756504	0.753427	0.75606	0.747058	0.751488	0.748773		7.0761	0.728942	0.72953	0.726135	0.756244
7.0163	1.4771	1.47918	1.47923	1.39738	1.40311	1.40764	1.26161	1.26287	1.25962		7.0163	1.48208	1.48315	1.48185	1.39743	1.40048	1.40446	1.25934	1.26177	1.2572		7.0163	-0.00497413	-0.00397158	-0.00261545	-4.81606e-05	0.00263524	0.00318146	0.00226951	0.00110483	0.00241971			7.077	0.735674	0.737798	0.737375	0.762925	0.76182	0.762699	0.762629	0.759866	0.763811		7.077	0.734673	0.735263	0.733117	0.764147
7.017	1.48649	1.48619	1.4892	1.40812	1.41379	1.41884	1.27256	1.27585	1.27097		7.017	1.49065	1.49173	1.49042	1.40808	1.41115	1.41517	1.2715	1.27396	1.26935		7.017	-0.00416327	-0.00553632	-0.00121284	4.76837e-05	0.00263619	0.0036695	0.00105572	0.00188696	0.00161755			7.078	0.742999	0.739222	0.742358	0.771319	0.768311	0.766174	0.769011	0.770904	0.777309		7.078	0.741097	0.741694	0.739528	0.773039
7.0177	1.49574	1.49623	1.49701	1.4207	1.42486	1.42918	1.28371	1.28638	1.28327		7.0177	1.49928	1.50036	1.49904	1.41881	1.42191	1.42596	1.2838	1.28628	1.28162		7.0177	-0.00353694	-0.00413585	-0.00203514	0.00188351	0.00294781	0.00321794	-8.65459e-05	9.59635e-05	0.00165081
7.0184	1.50387	1.50587	1.50607	1.4305	1.43445	1.44049	1.29718	1.30009	1.29446		7.0184	1.50796	1.50905	1.50772	1.42964	1.43276	1.43685	1.29623	1.29874	1.29403		7.0184	-0.00408483	-0.00317979	-0.00165176	0.000860691	0.00169015	0.0036366	0.000952244	0.00134969	0.000429273
7.0191	1.51308	1.51359	1.51668	1.442	1.44545	1.45068	1.30822	1.31238	1.30765		7.0191	1.5167	1.5178	1.51646	1.44056	1.44371	1.44783	1.30878	1.31132	1.30656		7.0191	-0.00361848	-0.00420952	0.000216246	0.00143671	0.00174141	0.00285387	-0.00056076	0.00105739	0.00108457
7.0198	1.52227	1.52538	1.52508	1.45445	1.45664	1.45975	1.32053	1.32475	1.31845		7.0198	1.52549	1.5266	1.52525	1.45157	1.45474	1.4589	1.32148	1.32404	1.31923		7.0198	-0.00321889	-0.00121593	-0.000172853	0.00288057	0.00189972	0.000848293	-0.000947475	0.000705004	-0.000776887
7.0205	1.53116	1.53355	1.53367	1.46375	1.46873	1.47223	1.3346	1.33608	1.33196		7.0205	1.53434	1.53545	1.5341	1.46267	1.46587	1.47006	1.3343	1.33689	1.33203		7.0205	-0.00317955	-0.00190306	-0.000432014	0.00107765	0.0028615	0.00216532	0.000297308	-0.000811338	-7.47442e-05
7.0212	1.54024	1.54339	1.54315	1.47565	1.47847	1.48329	1.3465	1.3495	1.34484		7.0212	1.54325	1.54437	1.54301	1.47387	1.47709	1.48132	1.34726	1.34988	1.34497		7.0212	-0.00301099	-0.000980377	0.000137806	0.00177717	0.00137568	0.00197482	-0.000758171	-0.000380158	-0.000134349
7.0219	1.55061	1.55423	1.55336	1.48819	1.48962	1.49349	1.35745	1.36178	1.35647		7.0219	1.55222	1.55334	1.55197	1.48516	1.48841	1.49267	1.36036	1.36301	1.35805		7.0219	-0.00160718	0.000897169	0.0013833	0.00302505	0.00120783	0.00082159	-0.00290942	-0.00123477	-0.00158203
7.0226	1.56062	1.56403	1.56168	1.49932	1.50086	1.50538	1.37054	1.37449	1.36931		7.0226	1.56124	1.56237	1.56099	1.49655	1.49982	1.50412	1.3736	1.37628	1.37126		7.0226	-0.000619411	0.00166893	0.000682831	0.00276995	0.00103593	0.00126457	-0.00305772	-0.00179231	-0.00195122
7.0232	1.56857	1.5712	1.56993	1.51051	1.51122	1.51457	1.38124	1.38583	1.38044		7.0232	1.56902	1.57015	1.56877	1.50638	1.50968	1.514	1.38506	1.38776	1.3827		7.0232	-0.000441074	0.00105214	0.00116253	0.00413275	0.00154638	0.00056386	-0.00381875	-0.0019325	-0.00226402
7.024	1.57908	1.58235	1.57995	1.52263	1.52365	1.52788	1.39818	1.40118	1.39608		7.024	1.57946	1.5806	1.57921	1.51961	1.52294	1.5273	1.4005	1.40324	1.39812		7.024	-0.000376225	0.00174975	0.000739098	0.00302076	0.000714779	0.000580788	-0.0023284	-0.00205994	-0.00203919
7.0246	1.58749	1.59062	1.58761	1.53153	1.53285	1.53728	1.41075	1.41404	1.40764		7.0246	1.58734	1.58848	1.58709	1.52961	1.53296	1.53736	1.41221	1.41497	1.4098		7.0246	0.000156164	0.00213671	0.000522852	0.00192165	-0.000108004	-7.29561e-05	-0.00146103	-0.000929236	-0.00216496
7.0253	1.59614	1.59929	1.59754	1.5425	1.54483	1.54791	1.4243	1.42852	1.4233		7.0253	1.59658	1.59774	1.59633	1.54137	1.54475	1.54918	1.426	1.42879	1.42357		7.0253	-0.000442743	0.00155115	0.00120544	0.00112963	8.27312e-05	-0.00126886	-0.00170422	-0.000277877	-0.000273824
7.026	1.60517	1.60902	1.60693	1.55515	1.556	1.55944	1.4382	1.44221	1.43763		7.026	1.60589	1.60705	1.60564	1.55323	1.55664	1.56111	1.43994	1.44277	1.43749		7.026	-0.0007267	0.00197101	0.00129294	0.00192261	-0.000641346	-0.00167036	-0.00174022	-0.000552535	0.000146866
7.0267	1.61633	1.61811	1.61592	1.56578	1.56819	1.572	1.45221	1.45666	1.45092		7.0267	1.61526	1.61643	1.61501	1.56519	1.56863	1.57313	1.45403	1.45689	1.45155		7.0267	0.00106525	0.00168657	0.000916719	0.000590801	-0.000440598	-0.00113702	-0.00181985	-0.000230312	-0.000629783
7.0274	1.62493	1.62844	1.6251	1.57675	1.57928	1.58489	1.46759	1.47062	1.46583		7.0274	1.62469	1.62586	1.62443	1.57726	1.58072	1.58526	1.46827	1.47116	1.46577		7.0274	0.00023818	0.00258303	0.000661135	-0.000510693	-0.00143981	-0.000374317	-0.000679255	-0.000540257	6.40154e-05
7.0281	1.63423	1.63748	1.63573	1.58964	1.59185	1.59615	1.48225	1.48472	1.47963		7.0281	1.63418	1.63536	1.63392	1.58942	1.59291	1.5975	1.48267	1.48559	1.48014		7.0281	4.62532e-05	0.00212455	0.00181079	0.000221252	-0.00106597	-0.0013485	-0.000415325	-0.000865579	-0.000505567
7.0288	1.64392	1.64737	1.6455	1.60075	1.60352	1.60922	1.49677	1.49948	1.49436		7.0288	1.64373	1.64492	1.64347	1.60169	1.60521	1.60983	1.49721	1.50017	1.49466		7.0288	0.000193596	0.00245547	0.0020299	-0.000939846	-0.00168514	-0.000616312	-0.000446081	-0.000690341	-0.000299335
7.0295	1.65487	1.65646	1.65417	1.61361	1.61629	1.62172	1.51059	1.51423	1.50914		7.0295	1.65334	1.65453	1.65308	1.61407	1.61761	1.62227	1.51192	1.51491	1.50934		7.0295	0.00152588	0.00192118	0.00108385	-0.000458241	-0.00132227	-0.000552416	-0.0013268	-0.000670791	-0.000197887
7.0302	1.66505	1.66697	1.66368	1.62488	1.62822	1.63401	1.52661	1.52958	1.52326		7.0302	1.66302	1.66422	1.66276	1.62655	1.63012	1.63482	1.52679	1.5298	1.52418		7.0302	0.00202942	0.00274825	0.000919342	-0.00166845	-0.00190163	-0.000810862	-0.000172615	-0.000221491	-0.000921011
7.0309	1.6742	1.67732	1.67441	1.6367	1.64136	1.64581	1.54123	1.54427	1.5391		7.0309	1.67276	1.67396	1.67249	1.63913	1.64274	1.64748	1.54181	1.54486	1.53918		7.0309	0.00144577	0.00335765	0.00191712	-0.00243044	-0.00137234	-0.00167131	-0.00058341	-0.000589013	-7.33137e-05
7.0316	1.68548	1.68785	1.68513	1.64968	1.65418	1.65753	1.55607	1.558	1.55366		7.0316	1.68256	1.68377	1.68229	1.65183	1.65546	1.66024	1.557	1.56008	1.55434		7.0316	0.00291824	0.0040834	0.00283122	-0.00215006	-0.00128126	-0.00271034	-0.000927687	-0.00208199	-0.000680327
7.0323	1.69626	1.69744	1.69779	1.6622	1.66667	1.66973	1.57006	1.57294	1.56865		7.0323	1.69242	1.69364	1.69216	1.66463	1.66829	1.67311	1.57235	1.57547	1.56966		7.0323	0.00383759	0.00379586	0.00563192	-0.00242805	-0.00161886	-0.00337839	-0.00229573	-0.00252652	-0.00101602
7.0329	1.70598	1.70598	1.7058	1.67264	1.6765	1.68153	1.58394	1.58612	1.58189		7.0329	1.70093	1.70215	1.70066	1.67569	1.67937	1.68423	1.58564	1.58879	1.58293		7.0329	0.00505567	0.00382829	0.00514174	-0.00304317	-0.00286913	-0.00270391	-0.00170135	-0.00267196	-0.00103486
7.0336	1.71697	1.7169	1.71522	1.68497	1.69095	1.69444	1.5992	1.60156	1.59626		7.0336	1.71091	1.71214	1.71064	1.68869	1.69241	1.69731	1.6013	1.60449	1.59856		7.0336	0.00605512	0.00475121	0.00457335	-0.00372458	-0.00146151	-0.00286722	-0.00210023	-0.00292599	-0.00229788
7.0343	1.72744	1.72779	1.72587	1.69768	1.70385	1.70853	1.61473	1.61586	1.61182		7.0343	1.72096	1.7222	1.72069	1.70181	1.70556	1.7105	1.61714	1.62036	1.61437		7.0343	0.00647974	0.00558877	0.00517941	-0.00412893	-0.00170588	-0.00196314	-0.0024097	-0.00449491	-0.00254405
7.035	1.7364	1.73704	1.73627	1.71232	1.71793	1.72294	1.62975	1.63203	1.62706		7.035	1.73108	1.73232	1.73081	1.71504	1.71882	1.7238	1.63314	1.6364	1.63035		7.035	0.0053246	0.00471663	0.00546598	-0.00271988	-0.000887394	-0.000856638	-0.0033958	-0.00436521	-0.00328147
7.0357	1.74759	1.74741	1.74595	1.72505	1.731	1.73655	1.64527	1.6488	1.64338		7.0357	1.74126	1.74251	1.74099	1.72839	1.7322	1.73722	1.64932	1.65262	1.6465		7.0357	0.00632572	0.00490069	0.00496864	-0.00333166	-0.00120044	-0.000672102	-0.00405407	-0.00381589	-0.00311983
7.0364	1.75791	1.75757	1.75719	1.74023	1.74405	1.75101	1.66117	1.66433	1.65784		7.0364	1.75151	1.75277	1.75123	1.74185	1.74569	1.75075	1.66568	1.66901	1.66282		7.0364	0.00640535	0.00480342	0.00596023	-0.00161409	-0.00163364	0.000262022	-0.00451398	-0.00468266	-0.00498509
7.0371	1.76722	1.76852	1.76714	1.75339	1.75856	1.76495	1.67738	1.68015	1.6754		7.0371	1.76182	1.76309	1.76154	1.75542	1.75929	1.7644	1.68222	1.68558	1.67933		7.0371	0.00539947	0.00543046	0.00559616	-0.00203037	-0.000731707	0.000550508	-0.00484133	-0.00543737	-0.00393295
7.0378	1.77741	1.77799	1.77605	1.76745	1.77223	1.77835	1.69499	1.69841	1.69232		7.0378	1.7722	1.77348	1.77192	1.76911	1.77302	1.77817	1.69893	1.70234	1.69602		7.0378	0.00520873	0.00451255	0.00412726	-0.0016613	-0.000784636	0.000174284	-0.00394678	-0.00393057	-0.00369835
7.0385	1.78788	1.7873	1.78672	1.78267	1.78589	1.79259	1.71134	1.71594	1.70848		7.0385	1.78265	1.78393	1.78237	1.78292	1.78686	1.79206	1.71583	1.71928	1.71289		7.0385	0.0052247	0.00336146	0.00434494	-0.000256062	-0.000971317	0.000533581	-0.00449109	-0.00333309	-0.00441217
7.0392	1.79767	1.79723	1.79677	1.79608	1.80098	1.80577	1.72971	1.73246	1.72686		7.0392	1.79317	1.79446	1.79289	1.79685	1.80082	1.80606	1.73292	1.7364	1.72994		7.0392	0.00449896	0.00276852	0.00388098	-0.000772953	0.000159264	-0.000290632	-0.00321388	-0.00394487	-0.00308418
7.0399	1.80807	1.80879	1.8087	1.81014	1.81406	1.82001	1.74556	1.74991	1.74415		7.0399	1.80376	1.80506	1.80348	1.8109	1.81491	1.82019	1.75019	1.75372	1.74719		7.0399	0.00431228	0.00373483	0.00522637	-0.000762939	-0.000843048	-0.000187874	-0.00463629	-0.00380659	-0.00303555
7.0406	1.81798	1.81874	1.81869	1.82421	1.82868	1.83364	1.76515	1.76826	1.76105		7.0406	1.81442	1.81572	1.81413	1.82508	1.82911	1.83444	1.76766	1.77122	1.76462		7.0406	0.00356388	0.00301838	0.00455952	-0.000866413	-0.000430346	-0.000800133	-0.00251174	-0.00296164	-0.0035696
7.0413	1.83024	1.82925	1.83058	1.8395	1.84189	1.84846	1.78156	1.78548	1.7776		7.0413	1.82515	1.82645	1.82486	1.83937	1.84344	1.84882	1.78531	1.78892	1.78224		7.0413	0.00509667	0.00279427	0.00572443	0.000128269	-0.00154877	-0.00035429	-0.00375748	-0.00343788	-0.00464368
7.0419	1.83798	1.83892	1.83882	1.8518	1.85524	1.86078	1.79736	1.80106	1.79345		7.0419	1.8344	1.83572	1.83411	1.85173	1.85583	1.86125	1.80061	1.80425	1.79751		7.0419	0.00357819	0.0031991	0.0047071	6.67572e-05	-0.000589132	-0.000464439	-0.00324774	-0.00318301	-0.00406623
7.0427	1.85088	1.84991	1.85098	1.86871	1.87336	1.87847	1.81723	1.82123	1.81364		7.0427	1.84681	1.84813	1.84652	1.86834	1.87247	1.87794	1.82121	1.8249	1.81808		7.0427	0.00406981	0.00177264	0.00446129	0.00037384	0.000888824	0.000530481	-0.00398731	-0.00366974	-0.00443864
7.0433	1.86086	1.85947	1.8605	1.88113	1.88485	1.88944	1.83297	1.83783	1.83023		7.0433	1.85619	1.85752	1.8559	1.88091	1.88508	1.89059	1.83685	1.84057	1.83369		7.0433	0.00466847	0.00195479	0.00460172	0.000216007	-0.000227928	-0.00114703	-0.00387788	-0.00273609	-0.00345087
7.044	1.87066	1.87191	1.87181	1.89591	1.89905	1.90462	1.85007	1.8567	1.84929		7.044	1.86719	1.86853	1.8669	1.89569	1.89989	1.90545	1.85527	1.85903	1.85207		7.044	0.00347257	0.00338101	0.00491738	0.000221252	-0.000837564	-0.00083375	-0.00520277	-0.0023334	-0.00278258
7.0447	1.88206	1.8814	1.88109	1.91162	1.91436	1.91911	1.87025	1.8755	1.86861		7.0447	1.87827	1.87961	1.87797	1.9106	1.91484	1.92044	1.8739	1.8777	1.87067		7.0447	0.00379372	0.00178456	0.00312018	0.00101757	-0.00047636	-0.00133061	-0.0036428	-0.00220609	-0.00205874
7.0454	1.89179	1.8941	1.8925	1.92559	1.92863	1.93427	1.88929	1.89543	1.88758		7.0454	1.88941	1.89077	1.88911	1.92564	1.92991	1.93557	1.89273	1.89658	1.88946		7.0454	0.0023737	0.00333714	0.00338268	-5.43594e-05	-0.00128341	-0.0012958	-0.00343704	-0.00114369	-0.00187874
7.0461	1.90355	1.90411	1.90364	1.94022	1.94411	1.95041	1.90718	1.91485	1.90756		7.0461	1.90064	1.902	1.90033	1.94081	1.94512	1.95082	1.91177	1.91566	1.90847		7.0461	0.00291348	0.00210929	0.003304	-0.000594616	-0.00100899	-0.000410557	-0.00458789	-0.000808477	-0.000915051
7.0468	1.91328	1.91494	1.91411	1.95539	1.95938	1.96575	1.92872	1.93456	1.92718		7.0468	1.91193	1.9133	1.91163	1.95612	1.96046	1.96621	1.93103	1.93496	1.92769		7.0468	0.00135183	0.00164008	0.0024848	-0.000724316	-0.00107503	-0.000455618	-0.00230789	-0.000402927	-0.000509739
7.0475	1.92482	1.9262	1.92494	1.97123	1.97474	1.98087	1.94803	1.9547	1.94676		7.0475	1.9233	1.92468	1.923	1.97155	1.97593	1.98173	1.95049	1.95447	1.94712		7.0475	0.00151587	0.00152612	0.00194049	-0.000328064	-0.00119472	-0.000865221	-0.00246191	0.000227809	-0.00035882
7.0482	1.93671	1.9379	1.9353	1.98626	1.99078	1.99681	1.9677	1.97396	1.96712		7.0482	1.93475	1.93613	1.93444	1.98713	1.99154	1.99739	1.97018	1.97421	1.96677		7.0482	0.00195956	0.00177217	0.0008564	-0.000861645	-0.000765324	-0.000586271	-0.00247884	-0.000244737	0.000349998
7.0489	1.94701	1.94864	1.94717	2.00259	2.00737	2.01296	1.98818	1.99461	1.98557		7.0489	1.94627	1.94766	1.94596	2.00284	2.00729	2.01319	1.99009	1.99416	1.98664		7.0489	0.000743151	0.000977516	0.00121164	-0.000247002	8.29697e-05	-0.000228882	-0.00191069	0.000447512	-0.00107527
7.0496	1.95948	1.96101	1.9582	2.0186	2.02207	2.02868	2.00872	2.01439	2.00581		7.0496	1.95787	1.95927	1.95755	2.01868	2.02317	2.02913	2.01022	2.01434	2.00674		7.0496	0.00161576	0.00174236	0.000646591	-8.39233e-05	-0.00110197	-0.000444651	-0.00149918	5.22137e-05	-0.000926971
7.0503	1.97122	1.97192	1.97032	2.03358	2.03894	2.04388	2.0288	2.03537	2.02714		7.0503	1.96954	1.97095	1.96923	2.03467	2.0392	2.04521	2.03057	2.03474	2.02705		7.0503	0.00167942	0.000967979	0.0010922	-0.00109291	-0.000258446	-0.00132322	-0.00177574	0.000628233	8.34465e-05
7.051	1.98251	1.984	1.98097	2.05045	2.05393	2.05901	2.05101	2.05609	2.04872		7.051	1.98129	1.98271	1.98098	2.0508	2.05537	2.06142	2.05115	2.05537	2.0476		7.051	0.00121975	0.00129032	-5.48363e-06	-0.000348091	-0.00143099	-0.00241852	-0.000146627	0.00071907	0.00112009
7.0517	1.9953	1.99601	1.99387	2.06547	2.06958	2.07535	2.0724	2.07769	2.06793		7.0517	1.99313	1.99455	1.99281	2.06707	2.07167	2.07779	2.07197	2.07623	2.06838		7.0517	0.00217628	0.00145912	0.00106359	-0.00160074	-0.00209236	-0.00243258	0.000425339	0.00145245	-0.000449657
7.0523	2.00422	2.00388	2.00293	2.07896	2.08532	2.09021	2.09122	2.09644	2.08739		7.0523	2.00333	2.00476	2.00301	2.08113	2.08576	2.09192	2.08999	2.0943	2.08637		7.0523	0.000896931	-0.00087738	-7.41482e-05	-0.00216627	-0.000441074	-0.00171709	0.00122261	0.00213742	0.00102067
7.053	2.01683	2.01761	2.01599	2.09626	2.10099	2.10619	2.1119	2.11606	2.1082		7.053	2.0153	2.01674	2.01498	2.09767	2.10234	2.10855	2.11125	2.1156	2.10758		7.053	0.00152326	0.000870705	0.00100422	-0.00141048	-0.00135469	-0.0023644	0.000653267	0.000458479	0.000620127
7.0537	2.02904	2.02988	2.0279	2.11346	2.11695	2.12377	2.1327	2.13793	2.12925		7.0537	2.02736	2.02881	2.02704	2.11435	2.11907	2.12533	2.13274	2.13715	2.12904		7.0537	0.00168204	0.00107098	0.000865221	-0.000888348	-0.00211239	-0.00156641	-4.3869e-05	0.000780582	0.000211954
7.0544	2.04056	2.04112	2.03989	2.1302	2.13378	2.14164	2.1554	2.15958	2.15099		7.0544	2.0395	2.04096	2.03917	2.13118	2.13594	2.14226	2.15448	2.15894	2.15073		7.0544	0.00105906	0.000169754	0.000714064	-0.000986099	-0.0021596	-0.000618696	0.00092411	0.000647783	0.00025034
7.0551	2.05303	2.05414	2.05179	2.14699	2.15062	2.15818	2.17805	2.18117	2.17289		7.0551	2.05172	2.05318	2.05139	2.14816	2.15296	2.15934	2.17646	2.18097	2.17268		7.0551	0.00131488	0.000957489	0.000402212	-0.00117302	-0.00233603	-0.00116086	0.0015862	0.000197887	0.000212669
7.0558	2.06465	2.06628	2.06536	2.16436	2.16874	2.17625	2.19902	2.20308	2.19427		7.0558	2.06402	2.06549	2.06369	2.1653	2.17013	2.17657	2.19869	2.20326	2.19487		7.0558	0.000627756	0.000792027	0.00166702	-0.00093174	-0.0013957	-0.000316381	0.000327349	-0.000173569	-0.000595331
7.0565	2.07678	2.07888	2.07705	2.18172	2.18543	2.19436	2.22181	2.22576	2.21684		7.0565	2.0764	2.07788	2.07607	2.18258	2.18746	2.19395	2.22118	2.22579	2.21731		7.0565	0.000380993	0.000996113	0.000982523	-0.000859737	-0.00202513	0.000407696	0.00062871	-3.55244e-05	-0.000472784
7.0572	2.08964	2.09171	2.09026	2.19871	2.20389	2.21222	2.24416	2.24729	2.23884		7.0572	2.08887	2.09036	2.08853	2.20002	2.20494	2.21148	2.24392	2.24859	2.24001		7.0572	0.000775099	0.00135183	0.00172877	-0.00130749	-0.00104475	0.00073123	0.000237942	-0.00129986	-0.00117159
7.0579	2.10298	2.10442	2.10244	2.21725	2.22068	2.22981	2.2658	2.27013	2.2628		7.0579	2.10142	2.10292	2.10108	2.21761	2.22257	2.22918	2.26692	2.27164	2.26297		7.0579	0.00156426	0.00150251	0.00136042	-0.000362396	-0.00189114	0.000636816	-0.00112343	-0.00151587	-0.000170708
7.0586	2.11446	2.11558	2.11535	2.23582	2.23983	2.24853	2.28939	2.29351	2.28495		7.0586	2.11405	2.11556	2.11371	2.23536	2.24037	2.24703	2.29018	2.29496	2.28619		7.0586	0.000404358	2.38419e-05	0.00163245	0.000460625	-0.000540257	0.00149941	-0.000792265	-0.00145006	-0.0012362
7.0593	2.12674	2.12956	2.12758	2.25319	2.25739	2.26743	2.31301	2.31669	2.30847		7.0593	2.12677	2.12829	2.12643	2.25327	2.25832	2.26504	2.31371	2.31855	2.30967		7.0593	-3.21865e-05	0.00126886	0.00114822	-8.63075e-05	-0.000929356	0.00239134	-0.000698328	-0.00185227	-0.00120902
7.06	2.13957	2.1417	2.1412	2.27099	2.27681	2.28502	2.33655	2.34037	2.33203		7.06	2.13958	2.1411	2.13923	2.27134	2.27643	2.28321	2.33751	2.3424	2.33343		7.06	-6.4373e-06	0.000596046	0.00196648	-0.000355244	0.000378132	0.0018096	-0.000956535	-0.00202703	-0.00140309
7.0607	2.15237	2.15457	2.15317	2.29073	2.2957	2.30421	2.35928	2.36426	2.35568		7.0607	2.15247	2.154	2.15212	2.28957	2.29471	2.30155	2.36158	2.36653	2.35745		7.0607	-9.98974e-05	0.000573635	0.00105524	0.00116062	0.000990391	0.00266194	-0.0023005	-0.00226855	-0.0017724
7.0614	2.16515	2.16723	2.16638	2.30829	2.315	2.32147	2.38444	2.38834	2.38099		7.0614	2.16544	2.16699	2.16509	2.30797	2.31314	2.32004	2.38593	2.39094	2.38176		7.0614	-0.000289202	0.000245571	0.00128841	0.000324726	0.00186062	0.00142121	-0.00148964	-0.00259566	-0.000766516
7.062	2.17509	2.17722	2.17645	2.32508	2.33167	2.33826	2.40586	2.41031	2.40202		7.062	2.17663	2.17818	2.17628	2.32386	2.32908	2.33603	2.40701	2.41207	2.4028		7.062	-0.00154257	-0.000965595	0.000166655	0.00121737	0.00259495	0.00223351	-0.00114965	-0.00176668	-0.000787497
7.0627	2.18856	2.18964	2.18902	2.34457	2.35089	2.3573	2.43011	2.43494	2.42723		7.0627	2.18977	2.19133	2.18942	2.34256	2.34782	2.35484	2.43188	2.437	2.42763		7.0627	-0.00120974	-0.00169182	-0.000397921	0.00200844	0.00307131	0.0024581	-0.00177646	-0.00206327	-0.000398397
7.0634	2.20162	2.20393	2.20227	2.36269	2.36856	2.37622	2.45634	2.46031	2.45227		7.0634	2.203	2.20457	2.20265	2.36143	2.36674	2.37382	2.45704	2.46222	2.45274		7.0634	-0.00138736	-0.000638008	-0.000373363	0.00125933	0.0018177	0.00240159	-0.000702143	-0.00190949	-0.000467062
7.0641	2.21367	2.2165	2.21461	2.38283	2.38888	2.396	2.48202	2.48607	2.47723		7.0641	2.21632	2.2179	2.21596	2.38047	2.38582	2.39296	2.48249	2.48773	2.47814		7.0641	-0.00265217	-0.00140238	-0.00135565	0.00235271	0.00305557	0.00303626	-0.000466347	-0.00165486	-0.000913858
7.0648	2.22718	2.2287	2.22777	2.4023	2.4085	2.41512	2.50836	2.51227	2.50287		7.0648	2.22973	2.23132	2.22937	2.39969	2.40508	2.41229	2.50823	2.51353	2.50383		7.0648	-0.0025475	-0.00261736	-0.00159883	0.00261402	0.00342083	0.0028379	0.000124931	-0.00126576	-0.000964642
7.0655	2.24121	2.24326	2.2415	2.4211	2.42802	2.43431	2.53406	2.53804	2.52853		7.0655	2.24323	2.24482	2.24287	2.41907	2.42451	2.43178	2.53427	2.53964	2.52982		7.0655	-0.00202036	-0.00156879	-0.00136924	0.00202513	0.00350571	0.00252843	-0.000208855	-0.00159216	-0.00129986
7.0662	2.255	2.257	2.25495	2.44253	2.44686	2.4532	2.56009	2.56421	2.55485		7.0662	2.25682	2.25842	2.25645	2.43863	2.44412	2.45145	2.56061	2.56604	2.55612		7.0662	-0.00181866	-0.0014267	-0.00150514	0.00389767	0.00274086	0.00174856	-0.000528574	-0.0018363	-0.00127077
7.0669	2.26859	2.27107	2.26846	2.46136	2.46742	2.47403	2.58684	2.59059	2.58072		7.0669	2.2705	2.27212	2.27014	2.45837	2.4639	2.4713	2.58726	2.59276	2.58272		7.0669	-0.00191307	-0.00105	-0.00167704	0.00298882	0.00351477	0.00272703	-0.000418186	-0.00217032	-0.00200057
7.0676	2.28303	2.28524	2.28224	2.48076	2.48794	2.49341	2.61319	2.61787	2.60753		7.0676	2.28428	2.2859	2.28391	2.47828	2.48387	2.49133	2.61422	2.61978	2.60963		7.0676	-0.00124836	-0.000664711	-0.00166965	0.00247383	0.00407171	0.00207734	-0.00102639	-0.00191426	-0.00209832
7.0683	2.29654	2.29911	2.29555	2.50163	2.50611	2.51262	2.64051	2.6469	2.63614		7.0683	2.29815	2.29978	2.29778	2.49838	2.50401	2.51155	2.64149	2.64712	2.63685		7.0683	-0.00160742	-0.000673771	-0.00222635	0.00324774	0.00209761	0.00107574	-0.000978947	-0.000223398	-0.000709772
7.069	2.31094	2.31235	2.31017	2.521	2.52652	2.53324	2.66861	2.67434	2.66364		7.069	2.31211	2.31375	2.31174	2.51866	2.52434	2.53194	2.66909	2.67478	2.66439		7.069	-0.00117207	-0.00140762	-0.00156832	0.00233793	0.00217867	0.00129938	-0.000471115	-0.000442982	-0.000750542
7.0697	2.32476	2.32726	2.32283	2.54337	2.54677	2.5535	2.69692	2.70241	2.69048		7.0697	2.32617	2.32782	2.32579	2.53912	2.54485	2.55252	2.697	2.70276	2.69225		7.0697	-0.00140905	-0.000564098	-0.00296307	0.00424623	0.00191784	0.000980377	-8.34465e-05	-0.000353098	-0.00177026
7.0704	2.3391	2.34172	2.33794	2.56222	2.56698	2.57368	2.72477	2.73103	2.72031		7.0704	2.34034	2.342	2.33996	2.55979	2.56557	2.57331	2.72526	2.73109	2.72046		7.0704	-0.00123692	-0.000272274	-0.00201869	0.00242901	0.00141048	0.000374079	-0.000487566	-5.65052e-05	-0.000141144
7.071	2.3513	2.35375	2.3477	2.58091	2.58451	2.59181	2.75039	2.75568	2.74542		7.071	2.35254	2.35421	2.35216	2.57763	2.58346	2.59125	2.74972	2.75561	2.74487		7.071	-0.00124621	-0.000459194	-0.00445557	0.00328159	0.00105	0.00055337	0.000665188	6.62804e-05	0.000547409
7.0717	2.36599	2.36732	2.36319	2.60194	2.60494	2.61206	2.77904	2.7856	2.77417		7.0717	2.36688	2.36856	2.36649	2.59863	2.60451	2.61238	2.77858	2.78455	2.77368		7.0717	-0.000884295	-0.00123692	-0.00330067	0.00330734	0.000435352	-0.000311613	0.000451803	0.0010519	0.00048852
7.0724	2.37983	2.38227	2.37709	2.62252	2.62642	2.63339	2.8086	2.8155	2.80331		7.0724	2.38131	2.383	2.38092	2.61983	2.62575	2.63369	2.80778	2.81382	2.80282		7.0724	-0.00147891	-0.000731468	-0.00383282	0.0026927	0.000669479	-0.0002985	0.00082016	0.00167871	0.000481844
7.0731	2.39459	2.39603	2.39059	2.64343	2.64842	2.65557	2.83805	2.84586	2.83297		7.0731	2.39584	2.39754	2.39545	2.64121	2.64719	2.6552	2.83733	2.84343	2.83231		7.0731	-0.00124717	-0.00151014	-0.00485873	0.0022192	0.00123453	0.000364542	0.000719309	0.00242496	0.000656605
7.0738	2.40944	2.41063	2.40574	2.66481	2.66913	2.67643	2.86848	2.87592	2.86345		7.0738	2.41047	2.41218	2.41008	2.66279	2.66882	2.67691	2.86722	2.8734	2.86215		7.0738	-0.00103188	-0.00155497	-0.00434089	0.00201321	0.000306129	-0.00047636	0.0012629	0.00252461	0.00129676
7.0745	2.42283	2.42498	2.42129	2.68505	2.69083	2.69874	2.89958	2.90656	2.89463		7.0745	2.4252	2.42692	2.42481	2.68457	2.69066	2.69881	2.89747	2.90372	2.89234		7.0745	-0.00237584	-0.00193882	-0.00351191	0.000481129	0.000170708	-7.51019e-05	0.0021143	0.00284123	0.00229526
7.0752	2.43746	2.43788	2.43498	2.7079	2.71304	2.72126	2.9308	2.93824	2.92539		7.0752	2.44003	2.44176	2.43964	2.70655	2.71269	2.72092	2.92807	2.9344	2.92288		7.0752	-0.00257206	-0.00388479	-0.00465536	0.00134706	0.000353813	0.000343323	0.00272632	0.00383735	0.00250506
7.0759	2.45278	2.45434	2.44962	2.72918	2.73506	2.7433	2.96254	2.96834	2.95624		7.0759	2.45497	2.45671	2.45457	2.72874	2.73492	2.74323	2.95904	2.96544	2.95379		7.0759	-0.00218511	-0.00236845	-0.00494576	0.000445843	0.00013876	7.36713e-05	0.00350022	0.00289416	0.00244761
7.0766	2.46813	2.46893	2.46624	2.7507	2.75765	2.76486	2.99383	2.99955	2.988		7.0766	2.47	2.47175	2.4696	2.75112	2.75736	2.76575	2.99037	2.99686	2.98507		7.0766	-0.00187683	-0.00282049	-0.00336504	-0.000424862	0.000282764	-0.000887871	0.00345993	0.0026958	0.0029366
7.0773	2.48247	2.485	2.48156	2.77375	2.7796	2.78748	3.02656	3.03132	3.01868		7.0773	2.48514	2.4869	2.48474	2.77371	2.78001	2.78847	3.02208	3.02864	3.01672		7.0773	-0.00267673	-0.0019002	-0.0031817	3.33786e-05	-0.000414371	-0.000991106	0.00448227	0.00267935	0.00196934
7.078	2.49876	2.50032	2.49677	2.79765	2.80274	2.80968	3.05814	3.0629	3.05008		7.078	2.50039	2.50216	2.49998	2.79651	2.80287	2.8114	3.05417	3.06081	3.04874		7.078	-0.00162864	-0.00184298	-0.00321126	0.0011344	-0.000128269	-0.00172257	0.00397873	0.00208545	0.00133681
7.0787	2.51486	2.51714	2.51262	2.81988	2.82502	2.83314	3.08972	3.09524	3.08211		7.0787	2.51574	2.51752	2.51533	2.81952	2.82594	2.83455	3.08663	3.09336	3.08115		7.0787	-0.000880003	-0.000374794	-0.00270963	0.000350952	-0.000917435	-0.00140977	0.00308824	0.00188375	0.000967979
7.0793	2.5255	2.52755	2.52436	2.83986	2.84518	2.85351	3.11974	3.12526	3.11275		7.0793	2.52898	2.53077	2.52856	2.83941	2.84587	2.85455	3.11477	3.12156	3.10923		7.0793	-0.00347471	-0.00321865	-0.00420213	0.000445366	-0.000691414	-0.00104165	0.00496864	0.00369334	0.00352168
[truncated: 15 more columns]

## Sheet: Fig 4_MALLS_data
time (min) dRI	dRI 50uM_Ty1CAcan_144_50uM_p18can_106	dRI 50uM_Ty1CAcan_144_50uM_p18can_106 Baseline 10-13	dRI 50uM_Ty1CAcan_144_50uM_p18can_106 Baseline corrected	time (min) Mr	Mr 50uM_Ty1CAcan_144_50uM_p18can_106	time (min) dRI	dRI 50uM_Ty1CAcan_144	dRI 50uM_Ty1CAcan_144 Baseline 10-13	dRI 50uM_Ty1CAcan_144 Baseline corrected	time (min) Mr	Mr 50uM_Ty1CAcan_144	time (min) dRI	dRI 50uM_p18can_106	dRI 50uM_p18can_106 Baseline 10-13	dRI 50uM_p18can_106 Baseline corrected	time (min) Mr	Mr 50uM_p18can_106		time (min) dRI	dRI 50uM_Ty1CAcan_144_50uM_Drt2AVL_157	dRI 50uM_Ty1CAcan_144_50uM_Drt2AVL_157 Baseline 10-13	dRI 50uM_Ty1CAcan_144_50uM_Drt2AVL_157 Baseline corrected	time (min) Mr)	Mr 50uM_Ty1CAcan_144_50uM_Drt2AVL_157	time (min) dRI	50uM_Ty1CAcan_144	50uM_Ty1CAcan_144 Baseline 10-13	50uM_Ty1CAcan_144 Baseline corrected	time (min) Mr	Mr 50uM_Ty1CAcan_144	time (min) dRI	dRI 50uM_DrtAVL_157	dRI 50uM_DrtAVL_157 Baseline 10-13	dRI 50uM_DrtAVL_157 Baseline corrected	time (min) Mr	Mr 50uM_DrtAVL_157		time (min) dRI	dRI 50uM_Ty1CAcan_144_50uM_Drt2_136	dRI 50uM_Ty1CAcan_144_50uM_Drt2_136 Baseline 10-13	dRI 50uM_Ty1CAcan_144_50uM_Drt2_136 Baseline corrected	time (min) Mr	Mr 50uM_Ty1CAcan_144_50uM_Drt2_136	time (min) dRI	dRI 50uM_Ty1CAcan_144	dRI 50uM_Ty1CAcan_144 Baseline 10-13	dRI 50uM_Ty1CAcan_144 Baseline corrected	time (min) Mr	Mr 50uM_Ty1CAcan_144
-0.195967	-3.28837e-06	-0.00205795	0.00205466	15.4651	39038.5	-0.1942	-0.000308936	0.00146906	-0.001778	14.9264	42518.1	-0.199467	-0.00426228	0.00358878	-0.00785106	16.1385	21808		-0.206483	0.00299312	0.00121778	0.00177534	14.8928	40432.3	-0.194217	-0.0146831	0.0041313	-0.0188144	14.8759	42134.9	-0.202983	0.0219654	-0.00144702	0.0234125	16.0543	21356.5		-0.195967	-0.0042128	0.00177173	-0.00598453	14.9264	44981.3	-0.1942	-0.000322901	0.00153547	-0.00185837	14.9264	42518.1
-0.180177	3.58284e-05		0.00209377	15.482	38824.5	-0.17841	0.00261708		0.00114802	14.9433	43407.5	-0.183677	-0.00199184		-0.00558062	16.1553	22063.6		-0.190694	0.00421056		0.00299278	14.9096	42184	-0.178427	-0.0156739		-0.0198052	14.8928	42293.1	-0.187194	0.0287971		0.0302441	16.0712	21289		-0.180177	-0.00125205		-0.00302377	14.9433	45564.3	-0.17841	0.00273538		0.00119992	14.9433	43407.5
-0.164387	0.000109274		0.00216722	15.4988	38529.5	-0.162621	0.00258758		0.00111852	14.9601	43502.1	-0.167887	-0.00133619		-0.00492497	16.1722	21938.5		-0.174904	0.00474787		0.00353009	14.9264	42329.6	-0.162637	-0.0155625		-0.0196938	14.9096	42438.7	-0.171404	0.0327404		0.0341874	16.088	21229.1		-0.164387	-0.00105684		-0.00282857	14.9601	45477.5	-0.162621	0.00270455		0.00116908	14.9601	43502.1
-0.148598	8.44004e-05		0.00214235	15.5156	38231	-0.146831	0.00255809		0.00108902	14.9769	43614.7	-0.152098	-0.00133306		-0.00492184	16.189	21859.5		-0.159115	0.00499905		0.00378127	14.9433	42503.5	-0.146848	-0.015502		-0.0196333	14.9264	42558.7	-0.155615	0.0327811		0.0342281	16.1048	21153.1		-0.148598	-0.000979857		-0.00275158	14.9769	45403.9	-0.146831	0.00267372		0.00113825	14.9769	43614.7
-0.132808	5.95269e-05		0.00211747	15.5325	37920.4	-0.131042	0.00249886		0.0010298	14.9938	43690.6	-0.136308	-0.00132994		-0.00491872	16.2059	21823.4		-0.143325	0.00507158		0.0038538	14.9601	42662.2	-0.131058	-0.0154415		-0.0195728	14.9433	42681.7	-0.139825	0.0327837		0.0342307	16.1217	21106.4		-0.132808	-0.000902873		-0.0026746	14.9938	45344.6	-0.131042	0.00261182		0.00107635	14.9938	43690.6
-0.117019	8.25493e-07		0.00205877	15.5493	37624.3	-0.115252	0.0023968		0.000927743	15.0106	43751.3	-0.120519	-0.00133086		-0.00491964	16.2227	21784.6		-0.127535	0.00505175		0.00383397	14.9769	42764.5	-0.115269	-0.0154303		-0.0195616	14.9601	42803.2	-0.124035	0.0327725		0.0342195	16.1385	21106.5		-0.117019	-0.000896148		-0.00266788	15.0106	45275.2	-0.115252	0.00250515		0.000969681	15.0106	43751.3
-0.101229	-0.000140246		0.0019177	15.5661	37352.8	-0.0994624	0.00235028		0.000881217	15.0274	43811.2	-0.104729	-0.00138144		-0.00497022	16.2395	21734.8		-0.111746	0.00503191		0.00381413	14.9938	42875.6	-0.099479	-0.0153505		-0.0194818	14.9769	42901.7	-0.108246	0.0327613		0.0342083	16.1553	21073		-0.101229	-0.00083692		-0.00260865	15.0274	45200.9	-0.0994624	0.00245652		0.000921051	15.0274	43811.2
-0.0854395	-0.000146249		0.0019117	15.583	37062.8	-0.0836728	0.00236282		0.000893759	15.0443	43840	-0.0889395	-0.00140644		-0.00499522	16.2564	21686.9		-0.0959562	0.00497251		0.00375473	15.0106	42966.5	-0.0836894	-0.0152955		-0.0194268	14.9938	43004.4	-0.0924561	0.0327142		0.0341612	16.1722	21041.5		-0.0854395	-0.000814598		-0.00258633	15.0443	45131.1	-0.0836728	0.00246963		0.000934161	15.0443	43840
-0.0696499	-7.12193e-05		0.00198673	15.5998	36770.2	-0.0678832	0.00238803		0.000918973	15.0611	43884.3	-0.0731499	-0.00142991		-0.00501869	16.2732	21641.6		-0.0801666	0.00496054		0.00374276	15.0274	43058.9	-0.0678998	-0.0152691		-0.0194004	15.0106	43083.8	-0.0766665	0.0326332		0.0340802	16.189	21027.3		-0.0696499	-0.000806304		-0.00257803	15.0611	45060.4	-0.0678832	0.00249598		0.000960514	15.0611	43884.3
-0.0538603	-4.37748e-05		0.00201417	15.6166	36470.7	-0.0520936	0.00238901		0.000919947	15.0779	43939.1	-0.0573603	-0.00145191		-0.00504069	16.29	21608.5		-0.064377	0.00494857		0.00373079	15.0443	43167.8	-0.0521102	-0.0152531		-0.0193844	15.0274	43166.7	-0.0608769	0.0324967		0.0339437	16.2059	20989.2		-0.0538603	-0.000818932		-0.00259066	15.0779	44978.4	-0.0520936	0.002497		0.000961532	15.0779	43939.1
-0.0380707	-2.82038e-05		0.00202974	15.6335	36171.5	-0.036304	0.00239164		0.000922576	15.0948	43968.5	-0.0415707	-0.00145755		-0.00504633	16.3069	21580.7		-0.0485874	0.00492327		0.00370549	15.0611	43267.9	-0.0363206	-0.0152371		-0.0193684	15.0443	43255	-0.0450873	0.0323283		0.0337753	16.2227	20961.7		-0.0380707	-0.00083156		-0.00260329	15.0948	44879.6	-0.036304	0.00249975		0.00096428	15.0948	43968.5
-0.0222811	-1.85696e-05		0.00203938	15.6503	35887.7	-0.0205144	0.00238541		0.000916345	15.1116	43987.9	-0.0257811	-0.00148762		-0.0050764	16.3237	21529.2		-0.0327978	0.0048055		0.00358772	15.0779	43355	-0.020531	-0.0152371		-0.0193684	15.0611	43339.8	-0.0292977	0.0322119		0.0336589	16.2395	20953.4		-0.0222811	-0.000845863		-0.00261759	15.1116	44774.1	-0.0205144	0.00249323		0.000957767	15.1116	43987.9
-0.0064915	-7.36191e-05		0.00198433	15.6671	35620.8	-0.00472483	0.00237917		0.000910114	15.1284	43969.5	-0.0099915	-0.00153845		-0.00512723	16.3405	21464.7		-0.0170082	0.00466456		0.00344678	15.0948	43421.2	-0.00474138	-0.0152372		-0.0193685	15.0779	43405.9	-0.0135081	0.0321095		0.0335565	16.2564	20949.3		-0.0064915	-0.000892486		-0.00266421	15.1284	44660.6	-0.00472483	0.00248672		0.000951255	15.1284	43969.5
0.0092981	-0.000128669		0.00192928	15.684	35374.3	0.0110648	0.00229448		0.000825421	15.1453	43948.6	0.0057981	-0.0015556		-0.00514438	16.3574	21389.9		-0.00121861	0.00458464		0.00336686	15.1116	43462.8	0.0110482	-0.0152531		-0.0193844	15.0948	43437.8	0.00228151	0.0320028		0.0334498	16.2732	20937.7		0.0092981	-0.000960143		-0.00273187	15.1453	44562.4	0.0110648	0.0023982		0.000862733	15.1453	43948.6
0.0250877	-0.000245858		0.00181209	15.7008	35151.4	0.0268544	0.00217863		0.000709572	15.1621	43935.8	0.0215877	-0.00158171		-0.00517049	16.3742	21324.2		0.014571	0.00455628		0.0033385	15.1284	43492.8	0.0268378	-0.0152886		-0.0194199	15.1116	43461.4	0.0180711	0.0318826		0.0333296	16.29	20909.2		0.0250877	-0.00104008		-0.00281181	15.1621	44469.9	0.0268544	0.00227711		0.000741648	15.1621	43935.8
0.0408773	-0.000284933		0.00177301	15.7176	34937.6	0.042644	0.00209359		0.000624533	15.1789	43969.7	0.0373773	-0.00168009		-0.00526887	16.391	21272.9		0.0303606	0.00454242		0.00332464	15.1453	43519.5	0.0426274	-0.0152588		-0.0193901	15.1284	43495.8	0.0338607	0.0318262		0.0332732	16.3069	20864.7		0.0408773	-0.00110866		-0.00288039	15.1789	44412.7	0.042644	0.00218823		0.000652764	15.1789	43969.7
0.0566669	-0.000290038		0.00176791	15.7345	34721	0.0584336	0.0020178		0.000548745	15.1958	43971.2	0.0531669	-0.00178489		-0.00537367	16.4079	21268.9		0.0461502	0.0045395		0.00332172	15.1621	43574.9	0.058417	-0.0152237		-0.019355	15.1453	43569.5	0.0496503	0.0317764		0.0332234	16.3237	20824.5		0.0566669	-0.00112668		-0.00289841	15.1958	44297.3	0.0584336	0.00210902		0.00057355	15.1958	43971.2
0.0724565	-0.000316557		0.00174139	15.7513	34508.5	0.0742232	0.00196243		0.000493369	15.2126	43923.8	0.0689565	-0.00182947		-0.00541825	16.4247	21241.1		0.0619398	0.00451802		0.00330024	15.1789	43635	0.0742066	-0.0151659		-0.0192972	15.1621	43613.5	0.0654399	0.0316665		0.0331135	16.3405	20797.9		0.0724565	-0.00114908		-0.00292081	15.2126	44161.1	0.0742232	0.00205114		0.000515672	15.2126	43923.8
0.0882461	-0.000323654		0.00173429	15.7682	34315.6	0.0900128	0.00189654		0.000427477	15.2294	43788.8	0.0847461	-0.00186745		-0.00545623	16.4415	21182.3		0.0777294	0.00449653		0.00327876	15.1958	43630.2	0.0899963	-0.0151488		-0.0192801	15.1789	43527.2	0.0812295	0.0314882		0.0329353	16.3574	20774.8		0.0882461	-0.00117148		-0.00294321	15.2294	43948.7	0.0900128	0.00198227		0.000446801	15.2294	43788.8
0.104036	-0.000330751		0.00172719	15.785	34080.5	0.105802	0.00186928		0.000400222	15.2463	43704.7	0.100536	-0.00188383		-0.00547261	16.4584	21055.8		0.093519	0.0043509		0.00313312	15.2126	43571.8	0.105786	-0.0151476		-0.0192789	15.1958	43455.2	0.0970191	0.0313165		0.0327635	16.3742	20794.7		0.104036	-0.00123171		-0.00300343	15.2463	43838.6	0.105802	0.00195378		0.000418313	15.2463	43704.7
0.119825	-0.000349933		0.00170801	15.8018	33842.3	0.121592	0.00189181		0.000422754	15.2631	43634.2	0.116325	-0.00190936		-0.00549815	16.4752	20992.5		0.109309	0.00419086		0.00297308	15.2294	43506.3	0.121575	-0.0151463		-0.0192776	15.2126	43418.9	0.112809	0.0311345		0.0325815	16.391	20753.5		0.119825	-0.00124943		-0.00302116	15.2631	43706.7	0.121592	0.00197733		0.000441864	15.2631	43634.2
0.135615	-0.000396528		0.00166142	15.8187	33656.5	0.137382	0.00189663		0.000427572	15.28	43604.9	0.132115	-0.00196741		-0.0055562	16.492	20925.4		0.125098	0.00409107		0.00287329	15.2463	43449.9	0.137365	-0.015163		-0.0192943	15.2294	43375.8	0.128598	0.0309618		0.0324088	16.4079	20650.4		0.135615	-0.00124743		-0.00301916	15.28	43569.9	0.137382	0.00198237		0.0004469	15.28	43604.9
0.151404	-0.000441491		0.00161645	15.8355	33457.1	0.153171	0.00194172		0.000472662	15.2968	43551.2	0.147904	-0.00195764		-0.00554642	16.5089	20884.8		0.140888	0.00405614		0.00283836	15.2631	43390.1	0.153155	-0.0150782		-0.0192095	15.2463	43308.6	0.144388	0.0308353		0.0322823	16.4247	20609.9		0.151404	-0.00122527		-0.002997	15.2968	43461.1	0.153171	0.00202949		0.000494028	15.2968	43551.2
0.167194	-0.000460308		0.00159764	15.8523	33251.8	0.168961	0.00202087		0.000551811	15.3136	43424.9	0.163694	-0.00187645		-0.00546523	16.5257	20870.6		0.156677	0.00403132		0.00281354	15.2799	43326.4	0.168944	-0.0149694		-0.0191007	15.2631	43229	0.160178	0.03069		0.032137	16.4415	20586.2		0.167194	-0.0011651		-0.00293683	15.3136	43314.7	0.168961	0.00211222		0.000576755	15.3136	43424.9
0.182984	-0.000444786		0.00161316	15.8692	33026	0.18475	0.00202935		0.000560295	15.3305	43274.8	0.179484	-0.00181172		-0.0054005	16.5425	20807.4		0.172467	0.00396224		0.00274446	15.2968	43263.4	0.184734	-0.0148812		-0.0190125	15.2799	43168	0.175967	0.0305119		0.0319589	16.4584	20554.9		0.182984	-0.00117819		-0.00294992	15.3305	43126.9	0.18475	0.00212109		0.000585622	15.3305	43274.8
0.198773	-0.000433274		0.00162467	15.886	32795.6	0.20054	0.00201096		0.000541902	15.3473	43166.4	0.195273	-0.00174017		-0.00532895	16.5594	20742.4		0.188257	0.00389901		0.00268123	15.3136	43163.9	0.200524	-0.0148449		-0.0189762	15.2968	43125.5	0.191757	0.0304386		0.0318856	16.4752	20526		0.198773	-0.00119128		-0.00296301	15.3473	42947.8	0.20054	0.00210186		0.000566398	15.3473	43166.4
0.214563	-0.000417135		0.00164081	15.9028	32585.8	0.21633	0.00199257		0.000523509	15.3641	43091.3	0.211063	-0.00167808		-0.00526686	16.5762	20684.6		0.204046	0.00384562		0.00262784	15.3305	43054.5	0.216313	-0.0147335		-0.0188648	15.3136	43017.7	0.207546	0.0304243		0.0318713	16.492	20522.3		0.214563	-0.00123582		-0.00300755	15.3641	42746.8	0.21633	0.00208264		0.000547174	15.3641	43091.3
0.230352	-0.000386002		0.00167194	15.9197	32380.4	0.232119	0.00196556		0.0004965	15.381	43022.4	0.226852	-0.00166449		-0.00525327	16.593	20667.1		0.219836	0.00378745		0.00256967	15.3473	42936	0.232103	-0.014697		-0.0188283	15.3305	42905.4	0.223336	0.03041		0.031857	16.5089	20520		0.230352	-0.00134001		-0.00311174	15.381	42564.6	0.232119	0.00205441		0.000518944	15.381	43022.4
0.246142	-0.000352462		0.00170548	15.9365	32178.4	0.247909	0.00195449		0.000485429	15.3978	42883.6	0.242642	-0.0016509		-0.00523968	16.6099	20655.1		0.235625	0.00373388		0.0025161	15.3641	42789.1	0.247892	-0.0146489		-0.0187802	15.3473	42829.1	0.239126	0.0303948		0.0318418	16.5257	20495.1		0.246142	-0.00133099		-0.00310272	15.3978	42403	0.247909	0.00204284		0.000507373	15.3978	42883.6
0.261932	-0.000357621		0.00170032	15.9533	31983.2	0.263698	0.00195429		0.000485226	15.4146	42762.7	0.258432	-0.00163582		-0.0052246	16.6267	20596.4		0.251415	0.00369887		0.00248109	15.381	42639.3	0.263682	-0.0145304		-0.0186617	15.3641	42716.4	0.254915	0.030398		0.031845	16.5425	20469.4		0.261932	-0.00125612		-0.00302785	15.4146	42244	0.263698	0.00204263		0.00050716	15.4146	42762.7
0.277721	-0.00036278		0.00169517	15.9702	31744.4	0.279488	0.00198172		0.000512657	15.4315	42621.2	0.274221	-0.00162938		-0.00521817	16.6435	20545.5		0.267204	0.00369222		0.00247444	15.3978	42502.1	0.279472	-0.0144296		-0.0185609	15.381	42562.5	0.270705	0.0303877		0.0318347	16.5594	20447.6		0.277721	-0.00125336		-0.00302509	15.4315	42059.7	0.279488	0.0020713		0.000535831	15.4315	42621.2
0.293511	-0.000385957		0.00167199	15.987	31493.1	0.295278	0.00201724		0.000548182	15.4483	42445.9	0.290011	-0.00162295		-0.00521174	16.6604	20495.7		0.282994	0.00368557		0.00246779	15.4146	42335.8	0.295261	-0.0143115		-0.0184428	15.3978	41879.6	0.286494	0.0303774		0.0318245	16.5762	20426.8		0.293511	-0.00125059		-0.00302232	15.4483	41894.2	0.295278	0.00210843		0.000572962	15.4483	42445.9
0.3093	-0.000379679		0.00167827	16.0038	31245.3	0.311067	0.00203102		0.000561963	15.4651	42311.2	0.3058	-0.00157984		-0.00516862	16.6772	20474		0.298784	0.00366121		0.00244343	15.4315	41811.5	0.311051	-0.0141721		-0.0183034			0.302284	0.0303163		0.0317633	16.593	20378		0.3093	-0.00126413		-0.00303585	15.4651	41726.5	0.311067	0.00212283		0.000587365	15.4651	42311.2
0.32509	-0.000374772		0.00168317	16.0207	30988	0.326857	0.00203302		0.000563961	15.482	42188.8	0.32159	-0.00149669		-0.00508548	16.6941	20500.9		0.314573	0.00361085		0.00239307	16.0207	26997.7	0.32684	-0.0141444		-0.0182757			0.318074	0.0302064		0.0316534	16.6099	20340.4		0.32509	-0.00125306		-0.00302478	15.482	41523.5	0.326857	0.00212492		0.000589454	15.482	42188.8
0.34088	-0.00040083		0.00165712	16.0375	30713.3	0.342646	0.00203089		0.000561831	15.4988	41957.8	0.33738	-0.00147607		-0.00506486				0.330363	0.00353158		0.0023138	16.0375	26709.5	0.34263	-0.0141166		-0.0182479			0.333863	0.0300652		0.0315122	16.6267	20324.3		0.34088	-0.00125463		-0.00302636	15.4988	41308.3	0.342646	0.00212269		0.000587228	15.4988	41957.8
0.356669	-0.000426888		0.00163106	16.0543	30450.9	0.358436	0.00202876		0.000559701	15.5156	41706.7	0.353169	-0.00145605		-0.00504483				0.346152	0.00342844		0.00221066	16.0543	26289.4	0.35842	-0.0140456		-0.0181769			0.349653	0.0299916		0.0314386	16.6435	20342.5		0.356669	-0.00125621		-0.00302793	15.5156	41135.3	0.358436	0.00212047		0.000585002	15.5156	41706.7
0.372459	-0.000394813		0.00166313	16.0712	30222.8	0.374226	0.00204083		0.000571766	15.5325	41488	0.368959	-0.00144388		-0.00503267				0.361942	0.00339992		0.00218214	16.0712	25899.6	0.374209	-0.0140361		-0.0181674			0.365442	0.0299634		0.0314104	16.6604	20330.4		0.372459	-0.00124318		-0.0030149	15.5325	40983.4	0.374226	0.00213308		0.000597611	15.5325	41488
0.388248	-0.00028242		0.00177553	16.088	30046.1	0.390015	0.00206184		0.000592784	15.5493	41223.4	0.384748	-0.00143172		-0.0050205				0.377732	0.00342852		0.00221074	16.088	25527.6	0.389999	-0.0140266		-0.0181579			0.381232	0.0299544		0.0314014	16.6772	20317.6		0.388248	-0.00122045		-0.00299218	15.5493	40579.1	0.390015	0.00215505		0.00061958	15.5493	41223.4
0.404038	-0.000259786		0.00179816			0.405805	0.00215002		0.000680962			0.400538	-0.00141288		-0.00500166				0.393521	0.00344884		0.00223106	16.1048	25185.1	0.405788	-0.014035		-0.0181663			0.397022	0.029907		0.031354	16.6941	20128.5		0.404038	-0.00115548		-0.00292721	16.1722	24554.4	0.405805	0.00224721		0.000711744
0.419828	-0.000246292		0.00181165			0.421594	0.00223177		0.000762708			0.416328	-0.0013356		-0.00492438				0.409311	0.00345862		0.00224084	16.1217	24868.7	0.421578	-0.0139834		-0.0181146			0.412811	0.0298596		0.0313066				0.419828	-0.00114865		-0.00292038	16.189	24495.4	0.421594	0.00233265		0.000797185
0.435617	-0.000239269		0.00181868			0.437384	0.00222949		0.000760433			0.432117	-0.00122223		-0.00481101				0.4251	0.00345092		0.00223314	16.1385	24580.4	0.437368	-0.0138508		-0.0179821			0.428601	0.0297913		0.0312383				0.435617	-0.00115523		-0.00292696	16.2059	24196.4	0.437384	0.00233027		0.000794807
0.451407	-0.000232245		0.0018257			0.453173	0.00222722		0.000758158			0.447907	-0.00121037		-0.00479915				0.44089	0.00344321		0.00222543	16.1553	24322.6	0.453157	-0.0138244		-0.0179557			0.44439	0.0297627		0.0312098				0.451407	-0.00116181		-0.00293354	16.2227	23932.4	0.453173	0.0023279		0.000792429
0.467196	-0.000228574		0.00182937			0.468963	0.00221565		0.000746585			0.463696	-0.00121342		-0.0048022				0.45668	0.00343067		0.00221289	16.1722	24096.1	0.468947	-0.0138138		-0.0179451			0.46018	0.029712		0.031159				0.467196	-0.00117524		-0.00294696	16.2395	23695.4	0.468963	0.0023158		0.000780333
0.482986	-0.000224903		0.00183304			0.484753	0.0021819		0.000712837			0.479486	-0.00121646		-0.00480525				0.472469	0.0033666		0.00214882	16.189	23885.4	0.484736	-0.0138032		-0.0179345			0.47597	0.0296296		0.0310767				0.482986	-0.00118124		-0.00295296	16.2564	23477.4	0.484753	0.00228053		0.00074506
0.498776	-0.000243508		0.00181444			0.500542	0.00220387		0.000734806			0.495276	-0.00120794		-0.00479672				0.488259	0.00326496		0.00204718	16.2059	23685.5	0.500526	-0.0137784		-0.0179097			0.491759	0.0295615		0.0310085				0.498776	-0.00121537		-0.0029871	16.2732	23270.1	0.500542	0.00230349		0.000768022
0.514565	-0.000351719		0.00170623			0.516332	0.00220726		0.000738195			0.511065	-0.00113173		-0.00472051				0.504048	0.00315195		0.00193417	16.2227	23500.2	0.516316	-0.0136892		-0.0178205			0.507549	0.0294925		0.0309395				0.514565	-0.00121277		-0.0029845	16.29	23073.9	0.516332	0.00230703		0.000771564
0.530355	-0.000427625		0.00163032			0.532121	0.00220471		0.000735653			0.526855	-0.00104331		-0.00463209				0.519838	0.00306224		0.00184446	16.2395	23335.3	0.532105	-0.0136363		-0.0177676			0.523338	0.0294615		0.0309085				0.530355	-0.00121017		-0.0029819	16.3069	22881.8	0.532121	0.00230437		0.000768908
0.546144	-0.000448162		0.00160978			0.547911	0.00220217		0.000733111			0.542644	-0.000971537		-0.00456032				0.535628	0.00300463		0.00178685	16.2564	23189.1	0.547895	-0.0135517		-0.017683			0.539128	0.0294155		0.0308625				0.546144	-0.0012134		-0.00298513	16.3237	22703.1	0.547911	0.00230172		0.000766251
0.561934	-0.000415965		0.00164198			0.563701	0.00226211		0.000793049			0.558434	-0.000929298		-0.00451808				0.551417	0.00298066		0.00176288	16.2732	23058.2	0.563684	-0.0135254		-0.0176567			0.554918	0.0293122		0.0307592				0.561934	-0.00122704		-0.00299876	16.3405	22544.3	0.563701	0.00236437		0.000828898
0.577724	-0.000374416		0.00168353			0.57949	0.00229487		0.000825811			0.574224	-0.000911875		-0.00450066				0.567207	0.00292544		0.00170766	16.29	22972.9	0.579474	-0.0135082		-0.0176395			0.570707	0.0292394		0.0306865				0.577724	-0.00117717		-0.0029489	16.3574	22402.6	0.57949	0.00239861		0.000863141
0.593513	-0.000318576		0.00173937			0.59528	0.00230134		0.000832277			0.590013	-0.000880544		-0.00446933				0.582996	0.00289538		0.0016776	16.3069	22878.3	0.595264	-0.0134911		-0.0176224			0.586497	0.0292332		0.0306802				0.593513	-0.00111738		-0.00288911	16.3742	22277.5	0.59528	0.00240537		0.000869899
0.609303	-0.000223466		0.00183448			0.611069	0.0023078		0.000838744			0.605803	-0.000840378		-0.00442916				0.598786	0.00291969		0.00170191	16.3237	22768.2	0.611053	-0.0134663		-0.0175976			0.602286	0.0292269		0.0306739				0.609303	-0.0011068		-0.00287853	16.391	22158.1	0.611069	0.00241212		0.000876658
0.625092	-0.000108062		0.00194988			0.626859	0.00233141		0.000862348			0.621592	-0.00082661		-0.00441539				0.614576	0.00292345		0.00170567	16.3405	22692.5	0.626843	-0.0134502		-0.0175815			0.618076	0.0292191		0.0306661				0.625092	-0.00110664		-0.00287837	16.4079	22090.1	0.626859	0.0024368		0.000901329
0.640882	-0.000115973		0.00194197			0.642649	0.00233958		0.000870515			0.637382	-0.000801211		-0.00438999				0.630365	0.00291803		0.00170025	16.3574	22603.7	0.642632	-0.0134341		-0.0175654			0.633866	0.029138		0.030585				0.640882	-0.00110648		-0.00287821	16.4247	22036.1	0.642649	0.00244533		0.000909866
0.656672	-0.000123884		0.00193406			0.658438	0.00234364		0.000874584			0.653172	-0.000733882		-0.00432266				0.646155	0.00289822		0.00168044	16.3742	22514.4	0.658422	-0.0134165		-0.0175478			0.649655	0.0291002		0.0305472				0.656672	-0.00111674		-0.00288847	16.4415	21924.2	0.658438	0.00244959		0.000914119
0.672461	-0.000149176		0.00190877			0.674228	0.00226479		0.000795728			0.668961	-0.00068683		-0.00427561				0.661944	0.00287841		0.00166063	16.391	22449.4	0.674212	-0.0133756		-0.0175069			0.665445	0.0290407		0.0304877				0.672461	-0.00114556		-0.00291729	16.4584	21817.4	0.674228	0.00236717		0.000831698
0.688251	-0.00015694		0.00190101			0.690017	0.00218593		0.000716873			0.684751	-0.000635713		-0.0042245				0.677734	0.00284116		0.00162338	16.4079	22376.1	0.690001	-0.0132832		-0.0174145			0.681234	0.0289308		0.0303778				0.688251	-0.00113996		-0.00291169	16.4752	21756.9	0.690017	0.00228474		0.000749278
0.70404	-0.000151155		0.00190679			0.705807	0.0020701		0.00060104			0.70054	-0.000610652		-0.00419944				0.693524	0.00280638		0.0015886	16.4247	22305.5	0.705791	-0.0131675		-0.0172988			0.697024	0.028892		0.030339				0.70404	-0.00109224		-0.00286397	16.492	21778.4	0.705807	0.00216368		0.000628209
0.71983	-0.000148418		0.00190953			0.721597	0.0020443		0.000575242			0.71633	-0.00055719		-0.00414597				0.709313	0.00279722		0.00157944	16.4415	22270.2	0.721581	-0.0130501		-0.0171814			0.712814	0.0288322		0.0302792				0.71983	-0.00103138		-0.00280311	16.5089	21807.1	0.721597	0.00213671		0.000601245
0.73562	-0.00014568		0.00191227			0.737386	0.00209618		0.000627123			0.73212	-0.000521939		-0.00411072				0.725103	0.00271599		0.00149821	16.4584	22252.7	0.73737	-0.012909		-0.0170403			0.728603	0.0287652		0.0302122				0.73562	-0.00103458		-0.00280631	16.5257	21737	0.737386	0.00219094		0.000655471
0.751409	-0.000100815		0.00195713			0.753176	0.00212964		0.000660575			0.747909	-0.00050791		-0.00409669				0.740892	0.00259375		0.00137597	16.4752	22211.1	0.75316	-0.0128194		-0.0169507			0.744393	0.0285995		0.0300465				0.751409	-0.00103778		-0.00280951	16.5425	21642	0.753176	0.0022259		0.000690436
0.767199	-7.06007e-06		0.00205089			0.768965	0.00213423		0.000665171			0.763699	-0.00048979		-0.00407857				0.756682	0.0025134		0.00129562	16.492	22175.4	0.768949	-0.0128191		-0.0169504			0.760182	0.028504		0.029951				0.767199	-0.0010506		-0.00282233	16.5594	21571.1	0.768965	0.00223071		0.000695239
0.782988	1.92004e-05		0.00207715			0.784755	0.00210414		0.000635084			0.779488	-0.000483806		-0.00407259				0.772471	0.00248355		0.00126577	16.5089	22164.2	0.784739	-0.0128189		-0.0169502			0.775972	0.0284483		0.0298953				0.782988	-0.00107796		-0.00284969	16.5762	21507.8	0.784755	0.00219926		0.000663793
0.798778	3.4514e-05		0.00209246			0.800545	0.00207406		0.000604998			0.795278	-0.000477822		-0.00406661				0.788261	0.00247575		0.00125797			0.800529	-0.012833		-0.0169643			0.791762	0.028448		0.029895				0.798778	-0.00110264		-0.00287437	16.593	21451	0.800545	0.00216781		0.000632347
0.814568	4.98275e-05		0.00210777			0.816334	0.00208537		0.000616313			0.811068	-0.0004651		-0.00405388				0.804051	0.00249672		0.00127894			0.816318	-0.0128255		-0.0169568			0.807551	0.0284327		0.0298797				0.814568	-0.00110574		-0.00287747	16.6099	21392.7	0.816334	0.00217964		0.000644173
0.830357	7.62938e-05		0.00213424			0.832124	0.00208289		0.000613827			0.826857	-0.000444873		-0.00403366				0.81984	0.00249774		0.00127996			0.832108	-0.012813		-0.0169443			0.823341	0.0284174		0.0298645				0.830357	-0.00110147		-0.0028732	16.6267	21282.4	0.832124	0.00217704		0.000641574
0.846147	0.000110067		0.00216801			0.847913	0.0020804		0.00061134			0.842647	-0.000424646		-0.00401343				0.83563	0.00249317		0.00127539			0.847897	-0.0128005		-0.0169318			0.83913	0.0283557		0.0298027				0.846147	-0.0010972		-0.00286893	16.6435	21215	0.847913	0.00217444		0.000638975
0.861936	0.000180727		0.00223867			0.863703	0.00197535		0.000506295			0.858436	-0.000419723		-0.00400851				0.851419	0.00245346		0.00123568			0.863687	-0.0127741		-0.0169054			0.85492	0.028206		0.029653				0.861936	-0.00107111		-0.00284283	16.6604	21179.5	0.863703	0.00206465		0.000529181
0.877726	0.000266807		0.00232475			0.879493	0.0019168		0.000447736			0.874226	-0.000389475		-0.00397826				0.867209	0.00241375		0.00119597			0.879477	-0.0127243		-0.0168556			0.87071	0.0280576		0.0295046				0.877726	-0.00106796		-0.00283969	16.6772	21156.8	0.879493	0.00200344		0.000467976
0.893516	0.000320795		0.00237874			0.895282	0.00192798		0.000458918			0.890016	-0.000378577		-0.00396736				0.882999	0.00238059		0.00116281			0.895266	-0.0126222		-0.0167535			0.886499	0.0280164		0.0294634				0.893516	-0.00106482		-0.00283655	16.6941	21143.3	0.895282	0.00201513		0.000479663
0.909305	0.000354981		0.00241293			0.911072	0.00193239		0.00046333			0.905805	-0.000400778		-0.00398956				0.898788	0.00236795		0.00115017			0.911056	-0.0124401		-0.0165714			0.902289	0.0279898		0.0294368				0.909305	-0.00106825		-0.00283998	16.7109	21100.3	0.911072	0.00201974		0.000484275
0.925095	0.000390987		0.00244893			0.926861	0.00193052		0.000461455			0.921595	-0.000422979		-0.00401176				0.914578	0.00235052		0.00113274			0.926845	-0.0123129		-0.0164442			0.918079	0.0279632		0.0294102				0.925095	-0.00101469		-0.00278642			0.926861	0.00201778		0.000482315
0.940884	0.000443528		0.00250147			0.942651	0.00192864		0.00045958			0.937384	-0.000484724		-0.00407351				0.930367	0.00228638		0.0010686			0.942635	-0.0122867		-0.016418			0.933868	0.0278281		0.0292752				0.940884	-0.000944018		-0.00271575			0.942651	0.00201582		0.000480355
0.956674	0.000487746		0.00254569			0.958441	0.00186843		0.000399368			0.953174	-0.000486464		-0.00407525				0.946157	0.00217227		0.000954495			0.958425	-0.0122774		-0.0164087			0.949658	0.0277125		0.0291595				0.956674	-0.000882083		-0.00265381			0.958441	0.00195289		0.000417421
0.972464	0.000560655		0.0026186			0.97423	0.00182855		0.000359494			0.968964	-0.000451936		-0.00404072				0.961947	0.00208195		0.000864168			0.974214	-0.012268		-0.0163993			0.965447	0.0276412		0.0290882				0.972464	-0.000821216		-0.00259294			0.97423	0.00191121		0.000375745
0.988253	0.000692193		0.00275014			0.99002	0.00176456		0.000295496			0.984753	-0.000388928		-0.00397771				0.977736	0.00206494		0.000847164			0.990004	-0.0122745		-0.0164058			0.981237	0.0275444		0.0289914				0.988253	-0.000809039		-0.00258077			0.99002	0.00184432		0.000308854
1.00404	0.000868267		0.00292621			1.00581	0.00164018		0.00017112			1.00054	-0.000380345		-0.00396913				0.993526	0.00205527		0.000837494			1.00579	-0.0122388		-0.0163701			0.997027	0.0274651		0.0289121				1.00404	-0.000787299		-0.00255903			1.00581	0.00171432		0.000178856
1.01983	0.000895759		0.0029537			1.0216	0.00158592		0.000116861			1.01633	-0.000375479		-0.00396426				1.00932	0.0020456		0.000827823			1.02158	-0.0121716		-0.0163029			1.01282	0.0274278		0.0288748				1.01983	-0.000771895		-0.00254362			1.0216	0.00165761		0.000122144
1.03562	0.000905825		0.00296377			1.03739	0.00158105		0.000111989			1.03212	-0.000387738		-0.00397652				1.0251	0.00202983		0.000812053			1.03737	-0.0121162		-0.0162475			1.02861	0.0273144		0.0287614				1.03562	-0.000739038		-0.00251077			1.03739	0.00165252		0.000117051
1.05141	0.000915891		0.00297384			1.05318	0.00147736		8.30295e-06			1.04791	-0.000399997		-0.00398878				1.04089	0.00201863		0.000800853			1.05316	-0.0120724		-0.0162037			1.0444	0.027159		0.028606				1.05141	-0.000733394		-0.00250512			1.05318	0.00154415		8.67828e-06
1.0672	0.0010012		0.00305914			1.06897	0.00132611		-0.000142947			1.0637	-0.000492835		-0.00408162				1.05668	0.00200743		0.000789653			1.06895	-0.012061		-0.0161923			1.06018	0.0270548		0.0285018				1.0672	-0.000727751		-0.00249948			1.06897	0.00138606		-0.000149409
1.08299	0.0010424		0.00310035			1.08476	0.00124172		-0.000227344			1.07949	-0.000528569		-0.00411735				1.07247	0.00196029		0.000742507			1.08474	-0.0119941		-0.0161254			1.07597	0.0269482		0.0283952				1.08299	-0.000709183		-0.00248091			1.08476	0.00129785		-0.000237621
1.09878	0.00108501		0.00314296			1.10055	0.00122607		-0.000242993			1.09528	-0.000523709		-0.00411249				1.08826	0.00193679		0.000719014			1.10053	-0.0118935		-0.0160248			1.09176	0.0268458		0.0282928				1.09878	-0.000632674		-0.0024044			1.10055	0.00128149		-0.000253977
1.11457	0.00117828		0.00323623			1.11634	0.00125739		-0.000211666			1.11107	-0.000515029		-0.00410381				1.10405	0.00192396		0.000706178			1.11632	-0.0117905		-0.0159218			1.10755	0.0267527		0.0281997				1.11457	-0.000517313		-0.00228904			1.11634	0.00131423		-0.000221234
1.13036	0.00131622		0.00337416			1.13213	0.00126722		-0.000201837			1.12686	-0.00049868		-0.00408746				1.11984	0.00191112		0.000693343			1.13211	-0.0117905		-0.0159218			1.12334	0.0266639		0.0281109				1.13036	-0.000476025		-0.00224775			1.13213	0.00132451		-0.000210961
1.14615	0.00131956		0.00337751			1.14792	0.00124039		-0.000228671			1.14265	-0.000463033		-0.00405182				1.13563	0.00187198		0.000654199			1.1479	-0.0117904		-0.0159217			1.13913	0.0265636		0.0280106				1.14615	-0.000487504		-0.00225923			1.14792	0.00129646		-0.000239008
1.16194	0.00132291		0.00338085			1.16371	0.00121355		-0.000255505			1.15844	-0.00046675		-0.00405553				1.15142	0.00179145		0.000573669			1.16369	-0.0118239		-0.0159552			1.15492	0.0265343		0.0279813				1.16194	-0.000498983		-0.00227071			1.16371	0.00126841		-0.000267055
1.17773	0.00130377		0.00336171			1.17949	0.00113334		-0.000335722			1.17423	-0.000470466		-0.00405925				1.16721	0.00172655		0.000508766			1.17948	-0.0118902		-0.0160215			1.17071	0.0265149		0.0279619				1.17773	-0.000528869		-0.0023006			1.17949	0.00118457		-0.000350898
1.19352	0.00125927		0.00331722			1.19528	0.00102232		-0.000446743			1.19002	-0.00048846		-0.00407724				1.183	0.00169507		0.000477291			1.19527	-0.0118881		-0.0160194			1.1865	0.0264818		0.0279288				1.19352	-0.000535458		-0.00230719			1.19528	0.00106853		-0.000466938
1.20931	0.00124208		0.00330003			1.21107	0.000930266		-0.000538795			1.20581	-0.00050557		-0.00409435				1.19879	0.00169356		0.000475776			1.21106	-0.0118092		-0.0159405			1.20229	0.0263269		0.0277739				1.20931	-0.000533212		-0.00230494			1.21107	0.000972317		-0.00056315
1.2251	0.00125337		0.00331131			1.22686	0.000926		-0.00054306			1.2216	-0.000505735		-0.00409452				1.21458	0.00169204		0.00047426			1.22685	-0.0117079		-0.0158392			1.21808	0.0261376		0.0275846				1.2251	-0.000498323		-0.00227005			1.22686	0.000967858		-0.000567609
1.24089	0.00124728		0.00330522			1.24265	0.000932701		-0.000536359			1.23739	-0.000505901		-0.00409468				1.23037	0.001686		0.000468225			1.24264	-0.0116407		-0.015772			1.23387	0.0259829		0.0274299				1.24089	-0.000435875		-0.0022076			1.24265	0.000974863		-0.000560604
1.25668	0.00124119		0.00329913			1.25844	0.00092354		-0.00054552			1.25318	-0.000519996		-0.00410878				1.24616	0.00168121		0.000463427			1.25843	-0.0115798		-0.0157111			1.24966	0.0259457		0.0273927				1.25668	-0.000416741		-0.00218847			1.25844	0.000965288		-0.000570179
1.27247	0.0011148		0.00317274			1.27423	0.000914379		-0.000554681			1.26897	-0.000603304		-0.00419209				1.26195	0.00168601		0.000468233			1.27422	-0.0115027		-0.015634			1.26545	0.0259276		0.0273746				1.27247	-0.000397608		-0.00216933			1.27423	0.000955713		-0.000579754
1.28826	0.00104386		0.00310181			1.29002	0.00086353		-0.00060553			1.28476	-0.000639154		-0.00422794				1.27774	0.00172837		0.000510586			1.29001	-0.0114595		-0.0155908			1.28124	0.0259096		0.0273566				1.28826	-0.000346591		-0.00211832			1.29002	0.000902564		-0.000632903
1.30405	0.0010201		0.00307804			1.30581	0.000764122		-0.000704938			1.30055	-0.000623041		-0.00421182				1.29353	0.0017363		0.000518524			1.3058	-0.0114376		-0.0155689			1.29703	0.025815		0.027262				1.30405	-0.000274752		-0.00204648			1.30581	0.000798664		-0.000736803
1.31983	0.00100796		0.00306591			1.3216	0.000680191		-0.000788869			1.31633	-0.000613867		-0.00420265				1.30932	0.0017303		0.000512522			1.32159	-0.0114845		-0.0156158			1.31282	0.0256939		0.0271409				1.31983	-0.000269894		-0.00204162			1.3216	0.000710938		-0.000824529
1.33562	0.000998273		0.00305622			1.33739	0.000556128		-0.000912932			1.33212	-0.000609049		-0.00419783				1.32511	0.00174007		0.000522291			1.33738	-0.0115315		-0.0156628			1.32861	0.0255588		0.0270058				1.33562	-0.000265037		-0.00203676			1.33739	0.000581267		-0.0009542
1.35141	0.000999489		0.00305743			1.35318	0.000501948		-0.000967112			1.34791	-0.000632763		-0.00422155				1.3409	0.00174152		0.000523737			1.35316	-0.0115909		-0.0157222			1.3444	0.0254916		0.0269386				1.35141	-0.000257282		-0.00202901			1.35318	0.000524638		-0.00101083
1.3672	0.00100071		0.00305865			1.36897	0.000564907		-0.000904153			1.3637	-0.000656477		-0.00424526				1.35669	0.00172432		0.000506537			1.36895	-0.0116193		-0.0157506			1.36019	0.0254569		0.0269039				1.3672	-0.00022203		-0.00199376			1.36897	0.000590443		-0.000945024
1.38299	0.000974201		0.00303215			1.38476	0.000548041		-0.000921019			1.37949	-0.000722681		-0.00431146				1.37248	0.00170712		0.000489337			1.38474	-0.0116043		-0.0157356			1.37598	0.0253474		0.0267945				1.38299	-0.00017602		-0.00194775			1.38476	0.000572814		-0.000962653
1.39878	0.00093877		0.00299672			1.40055	0.000531174		-0.000937886			1.39528	-0.000759725		-0.00434851				1.38827	0.00167563		0.000457854			1.40053	-0.0115669		-0.0156982			1.39177	0.0251667		0.0266138				1.39878	-9.82934e-05		-0.00187002			1.40055	0.000555185		-0.000980282
1.41457	0.000862896		0.00292084			1.41634	0.000485277		-0.000983783			1.41107	-0.000731371		-0.00432015				1.40406	0.00164415		0.00042637			1.41632	-0.0115325		-0.0156638			1.40756	0.0250235		0.0264705				1.41457	-1.49539e-06		-0.00177322			1.41634	0.000507213		-0.00102825
1.43036	0.000844328		0.00290227			1.43213	0.000424027		-0.00104503			1.42686	-0.000727253		-0.00431604				1.41984	0.00159525		0.000377474			1.43211	-0.0115067		-0.015638			1.42335	0.0249821		0.0264292				1.43036	1.89614e-05		-0.00175277			1.43213	0.000443195		-0.00109227
1.44615	0.000845106		0.00290305			1.44792	0.00041741		-0.00105165			1.44265	-0.000726003		-0.00431479				1.43563	0.00157348		0.000355704			1.4479	-0.0114991		-0.0156304			1.43914	0.0249388		0.0263858				1.44615	2.88739e-05		-0.00174285			1.44792	0.000436279		-0.00109919
1.46194	0.000845885		0.00290383			1.46371	0.000410793		-0.00105827			1.45844	-0.000724754		-0.00431354				1.45142	0.00155171		0.000333933			1.46369	-0.0114914		-0.0156227			1.45493	0.0248637		0.0263107				1.46194	3.35141e-05		-0.00173821			1.46371	0.000429363		-0.0011061
1.47773	0.000825488		0.00288343			1.4795	0.000395976		-0.00107308			1.47423	-0.00068491		-0.00427369				1.46721	0.00147748		0.000259702			1.47948	-0.0116006		-0.0157319			1.47071	0.0247608		0.0262078				1.47773	9.94162e-06		-0.00176179			1.4795	0.000413876		-0.00112159
1.49352	0.00077302		0.00283097			1.49529	0.000331998		-0.00113706			1.49002	-0.000617328		-0.00420611				1.483	0.00144849		0.00023071			1.49527	-0.0115896		-0.0157209			1.4865	0.0246591		0.0261061				1.49352	-1.36309e-05		-0.00178536			1.49529	0.000347005		-0.00118846
1.50931	0.000764747		0.00282269			1.51108	0.00027378		-0.00119528			1.50581	-0.000583984		-0.00417277				1.49879	0.00145179		0.000234006			1.51106	-0.011554		-0.0156853			1.50229	0.024641		0.026088				1.50931	-8.85131e-05		-0.00186024			1.51108	0.000286156		-0.00124931
1.5251	0.000703991		0.00276194			1.52687	0.000266124		-0.00120294			1.5216	-0.000569762		-0.00415854				1.51458	0.00144382		0.000226041			1.52685	-0.0115372		-0.0156685			1.51808	0.0246011		0.0260481				1.5251	-7.19319e-05		-0.00184366			1.52687	0.000278154		-0.00125731
1.54089	0.000611285		0.00266923			1.54266	0.000249898		-0.00121916			1.53739	-0.000588115		-0.0041769				1.53037	0.00143586		0.000218077			1.54264	-0.0115267		-0.015658			1.53387	0.0245611		0.0260081				1.54089	-4.73824e-05		-0.00181911			1.54266	0.000261194		-0.00127427
1.55668	0.00055558		0.00261353			1.55845	0.000222796		-0.00124626			1.55318	-0.000606468		-0.00419525				1.54616	0.00138264		0.000164856			1.55843	-0.011517		-0.0156483			1.54966	0.0244501		0.0258971				1.55668	-3.58517e-05		-0.00180758			1.55845	0.000232868		-0.0013026
1.57247	0.000531423		0.00258937			1.57423	0.000222006		-0.00124705			1.56897	-0.000632603		-0.00422139				1.56195	0.00134317		0.000125391			1.57422	-0.0115073		-0.0156386			1.56545	0.0243389		0.025786				1.57247	-2.43209e-05		-0.00179605			1.57423	0.000232041		-0.00130343
1.58826	0.000481817		0.00253976			1.59002	0.000206983		-0.00126208			1.58476	-0.000631136		-0.00421992				1.57774	0.00132999		0.000112213			1.59001	-0.0114814		-0.0156127			1.58124	0.0242689		0.0257159				1.58826	5.8056e-05		-0.00171367			1.59002	0.00021634		-0.00131913
1.60405	0.000394434		0.00245238			1.60581	0.000142642		-0.00132642			1.60055	-0.000586676		-0.00417546				1.59353	0.00131459		9.68068e-05			1.6058	-0.011458		-0.0155893			1.59703	0.0242343		0.0256813				1.60405	9.12e-05		-0.00168053			1.60581	0.00014909		-0.00138638
1.61984	0.000391221		0.00244917			1.6216	0.000106454		-0.00136261			1.61634	-0.000555094		-0.00414388				1.60932	0.00129918		8.14004e-05			1.62159	-0.0114377		-0.015569			1.61282	0.0242869		0.0257339				1.61984	0.000103998		-0.00166773			1.6216	0.000111266		-0.0014242
1.63563	0.000395483		0.00245343			1.63739	8.30008e-05		-0.00138606			1.63213	-0.000524875		-0.00411366				1.62511	0.00128736		6.95829e-05			1.63738	-0.0113961		-0.0155274			1.62861	0.0242563		0.0257033				1.63563	9.52423e-05		-0.00167649			1.63739	8.67527e-05		-0.00144871
1.65142	0.000399744		0.00245769			1.65318	2.62583e-05		-0.0014428			1.64792	-0.000391206		-0.00397999				1.6409	0.00124969		3.19077e-05			1.65317	-0.0113739		-0.0155052			1.6444	0.0242257		0.0256727				1.65142	8.64868e-05		-0.00168524			1.65318	2.74453e-05		-0.00150802
1.66721	0.000371264		0.00242921			1.66897	-1.66706e-05		-0.00148573			1.66371	-0.000333371		-0.00392215				1.65669	0.00120326		-1.45174e-05			1.66896	-0.0113517		-0.015483			1.66019	0.0241626		0.0256096				1.66721	5.6936e-05		-0.00171479			1.66897	-1.74242e-05		-0.00155289
1.683	0.000344319		0.00240226			1.68476	-2.19288e-05		-0.00149099			1.6795	-0.000306174		-0.00389496				1.67248	0.00119312		-2.4657e-05			1.68475	-0.0113032		-0.0154345			1.67598	0.0241256		0.0255726				1.683	0.00012931		-0.00164242			1.68476	-2.29201e-05		-0.00155839
1.69879	0.000292609		0.00235055			1.70055	-1.08688e-05		-0.00147993			1.69529	-0.000309809		-0.00389859				1.68827	0.00118298		-3.47966e-05			1.70054	-0.011286		-0.0154173			1.69177	0.0240846		0.0255317				1.69879	0.000278055		-0.00149367			1.70055	-1.13601e-05		-0.00154683
1.71457	0.000245108		0.00230305			1.71634	7.52846e-06		-0.00146153			1.71107	-0.000313444		-0.00390223				1.70406	0.00115199		-6.57883e-05			1.71633	-0.0112689		-0.0154002			1.70756	0.0240084		0.0254554				1.71457	0.000296373		-0.00147535			1.71634	7.86877e-06		-0.0015276
1.73036	0.000158421		0.00221637			1.73213	1.37366e-05		-0.00145532			1.72686	-0.000319328		-0.00390811				1.71985	0.000993247		-0.000224532			1.73212	-0.0112346		-0.0153659			1.72335	0.0239025		0.0253496				1.73036	0.000295431		-0.0014763			1.73213	1.43575e-05		-0.00152111
1.74615	7.8613e-05		0.00213656			1.74792	3.71777e-06		-0.00146534			1.74265	-0.000318522		-0.0039073				1.73564	0.00090414		-0.00031364			1.7479	-0.0111598		-0.0152911			1.73914	0.0238462		0.0252932				1.74615	0.000294489		-0.00147724			1.74792	3.88583e-06		-0.00153158
1.76194	6.16895e-05		0.00211964			1.76371	-6.30105e-06		-0.00147536			1.75844	-0.000317716		-0.0039065				1.75143	0.000908373		-0.000309406			1.76369	-0.0110991		-0.0152304			1.75493	0.0238288		0.0252758				1.76194	0.000179873		-0.00159185			1.76371	-6.58588e-06		-0.00154205
1.77773	2.7543e-05		0.00208549			1.7795	-5.67532e-05		-0.00152581			1.77423	-0.000326313		-0.0039151				1.76722	0.000905686		-0.000312094			1.77948	-0.0110839		-0.0152152			1.77072	0.0238114		0.0252584				1.77773	0.000151873		-0.00161985			1.7795	-5.93186e-05		-0.00159479
1.79352	1.97464e-05		0.00207769			1.79529	-9.33132e-05		-0.00156237			1.79002	-0.000310887		-0.00389967				1.78301	0.000835204		-0.000382576			1.79527	-0.0110684		-0.0151997			1.78651	0.0237296		0.0251766				1.79352	0.00015342		-0.00161831			1.79529	-9.75313e-05		-0.001633
1.80931	3.83159e-05		0.00209626			1.81108	-5.25783e-05		-0.00152164			1.80581	-0.00025594		-0.00384472				1.7988	0.000764722		-0.000453058			1.81106	-0.0110298		-0.0151611			1.8023	0.0237019		0.0251489				1.80931	0.000154966		-0.00161676			1.81108	-5.4955e-05		-0.00159042
1.8251	5.08283e-05		0.00210877			1.82687	3.49597e-06		-0.00146556			1.8216	-0.000222903		-0.00381169				1.81458	0.000685833		-0.000531947			1.82685	-0.0109954		-0.0151267			1.81809	0.0236492		0.0250962				1.8251	0.000135039		-0.00163669			1.82687	3.654e-06		-0.00153181
1.84089	5.58773e-05		0.00211382			1.84266	3.90094e-06		-0.00146516			1.83739	-0.000189397		-0.00377818				1.83037	0.000675689		-0.000542091			1.84264	-0.0109018		-0.0150331			1.83388	0.0235799		0.025027				1.84089	0.000129319		-0.00164241			1.84266	4.07728e-06		-0.00153139
1.85668	6.09264e-05		0.00211887			1.85845	4.30592e-06		-0.00146475			1.85318	-0.00016634		-0.00375512				1.84616	0.000709842		-0.000507937			1.85843	-0.0107579		-0.0148892			1.84967	0.0235589		0.0250059				1.85668	0.000187774		-0.00158395			1.85845	4.50057e-06		-0.00153097
1.87247	6.51429e-05		0.00212309			1.87424	6.07701e-06		-0.00146298			1.86897	-0.000132667		-0.00372145				1.86195	0.000724127		-0.000493652			1.87422	-0.0106156		-0.0147469			1.86545	0.0235378		0.0249848				1.87247	0.000189891		-0.00158184			1.87424	6.35172e-06		-0.00152912
1.88826	6.93594e-05		0.0021273			1.89003	4.15253e-06		-0.00146491			1.88476	-0.000134183		-0.00372297				1.87774	0.000705144		-0.000512635			1.89001	-0.0105517		-0.014683			1.88124	0.0234836		0.0249306				1.88826	0.000192007		-0.00157972			1.89003	4.34024e-06		-0.00153113
1.90405	6.5678e-05		0.00212362			1.90582	2.22805e-06		-0.00146683			1.90055	-0.0001357		-0.00372448				1.89353	0.000686161		-0.000531618			1.9058	-0.0105347		-0.014666			1.89703	0.0234102		0.0248573				1.90405	0.000181242		-0.00159049			1.90582	2.32877e-06		-0.00153314
1.91984	5.47379e-05		0.00211268			1.92161	4.87723e-06		-0.00146418			1.91634	-0.000152065		-0.00374085				1.90932	0.000644517		-0.000573262			1.92159	-0.0105122		-0.0146435			1.91282	0.0234033		0.0248503				1.91984	0.000209069		-0.00156266			1.92161	5.0977e-06		-0.00153037
1.93563	3.32127e-07		0.00205828			1.9374	4.09994e-05		-0.00142806			1.93213	-0.000147343		-0.00373613				1.92511	0.00041809		-0.000799689			1.93738	-0.0104471		-0.0145784			1.92861	0.02338		0.024827				1.93563	0.000248055		-0.00152367			1.9374	4.28527e-05		-0.00149261
1.95142	-9.35565e-05		0.00196439			1.95319	5.86857e-05		-0.00141037			1.94792	-6.05606e-05		-0.00364934				1.9409	0.000261089		-0.00095669			1.95317	-0.010366		-0.0144973			1.9444	0.023325		0.024772				1.95142	0.00025294		-0.00151879			1.95319	6.13385e-05		-0.00147413
1.96721	-0.000182604		0.00187534			1.96897	3.53357e-05		-0.00143372			1.96371	-7.49701e-05		-0.00366375				1.95669	0.000174747		-0.00104303			1.96896	-0.0103053		-0.0144366			1.96019	0.0232316		0.0246786				1.96721	0.000254586		-0.00151714			1.96897	3.6933e-05		-0.00149853
1.983	-0.000254291		0.00180365			1.98476	1.19856e-05		-0.00145707			1.9795	-8.93795e-05		-0.00367816				1.97248	0.000123892		-0.00109389			1.98475	-0.0102702		-0.0144015			1.97598	0.023166		0.024613				1.983	0.000256232		-0.0015155			1.98476	1.25274e-05		-0.00152294
1.99879	-0.000258152		0.00179979			2.00055	-4.65546e-05		-0.00151561			1.99529	-0.000123462		-0.00371224				1.98827	9.08427e-05		-0.00112694			2.00054	-0.0101935		-0.0143248			1.99177	0.0231581		0.0246052				1.99879	0.0002596		-0.00151213			2.00055	-4.86591e-05		-0.00158413
2.01458	-0.000189219		0.00186873			2.01634	-0.000126702		-0.00159576			2.01108	-0.000120404		-0.00370919				2.00406	6.47997e-05		-0.00115298			2.01633	-0.0100719		-0.0142032			2.00756	0.0231503		0.0245973				2.01458	0.000262968		-0.00150876			2.01634	-0.00013243		-0.0016679
2.03037	-8.94936e-05		0.00196845			2.03213	-0.000163168		-0.00163223			2.02687	-0.000134248		-0.00372303				2.01985	5.53722e-05		-0.00116241			2.03212	-0.0100361		-0.0141674			2.02335	0.0231295		0.0245765				2.03037	0.000249653		-0.00152207			2.03213	-0.000170544		-0.00170601
2.04616	-4.99408e-06		0.00205295			2.04792	-0.000173422		-0.00164248			2.04266	-0.000180326		-0.00376911				2.03564	4.59448e-05		-0.00117183			2.04791	-0.00998963		-0.0141209			2.03914	0.0229245		0.0243715				2.04616	0.000185078		-0.00158665			2.04792	-0.000181261		-0.00171673
2.06195	1.10299e-06		0.00205905			2.06371	-0.000163185		-0.00163224			2.05845	-0.000172681		-0.00376146				2.05143	-1.59787e-06		-0.00121938			2.0637	-0.00991118		-0.0140425			2.05493	0.0227985		0.0242455				2.06195	8.73009e-05		-0.00168443			2.06371	-0.000170561		-0.00170603
2.07774	7.20005e-06		0.00206515			2.0795	-7.90546e-05		-0.00154811			2.07424	-0.000117238		-0.00370602				2.06722	-3.75892e-05		-0.00125537			2.07949	-0.00980772		-0.013939			2.07072	0.0228207		0.0242677				2.07774	7.00612e-05		-0.00170167			2.0795	-8.26281e-05		-0.0016181
2.09352	2.39001e-05		0.00208185			2.09529	3.03776e-05		-0.00143868			2.09002	-0.000105515		-0.0036943				2.08301	-1.25028e-05		-0.00123028			2.09528	-0.0096881		-0.0138194			2.08651	0.022808		0.024255				2.09352	0.000107008		-0.00166472			2.09529	3.17508e-05		-0.00150372
2.10931	3.3684e-05		0.00209163			2.11108	6.51795e-05		-0.00140388			2.10581	-0.000102202		-0.00369098				2.0988	1.70153e-05		-0.00120076			2.11107	-0.00960413		-0.0137354			2.1023	0.0227953		0.0242423				2.10931	0.000138599		-0.00163313			2.11108	6.81259e-05		-0.00146734
2.1251	2.9613e-05		0.00208756			2.12687	6.46396e-05		-0.00140442			2.1216	-9.8889e-05		-0.00368767				2.11459	1.08281e-05		-0.00120695			2.12686	-0.00954271		-0.013674			2.11809	0.0227708		0.0242178				2.1251	0.000163353		-0.00160837			2.12687	6.75616e-05		-0.00146791
2.14089	2.5542e-05		0.00208349			2.14266	6.40997e-05		-0.00140496			2.13739	-8.20625e-05		-0.00367085				2.13038	4.64094e-06		-0.00121314			2.14265	-0.00942849		-0.0135598			2.13388	0.0226236		0.0240706				2.14089	0.000166481		-0.00160525			2.14266	6.69973e-05		-0.00146847
2.15668	4.17384e-06		0.00206212			2.15845	4.19686e-05		-0.00142709			2.15318	-1.46875e-05		-0.00360347				2.14617	2.28205e-05		-0.00119496			2.15843	-0.00932133		-0.0134526			2.14967	0.0224893		0.0239363				2.15668	0.00016961		-0.00160212			2.15845	4.38658e-05		-0.0014916
2.17247	-5.93688e-05		0.00199858			2.17424	2.70506e-05		-0.00144201			2.16897	1.60574e-05		-0.00357273				2.16196	2.19571e-05		-0.00119582			2.17422	-0.00919417		-0.0133255			2.16546	0.0223649		0.023812				2.17247	0.000167434		-0.00160429			2.17424	2.82734e-05		-0.00150719
2.18826	-0.000150871		0.00190707			2.19003	-2.96214e-06		-0.00147202			2.18476	4.68022e-05		-0.00354198				2.17775	1.46758e-05		-0.0012031			2.19001	-0.00910778		-0.0132391			2.18125	0.0222626		0.0237097				2.18826	0.000100741		-0.00167099			2.19003	-3.09604e-06		-0.00153856
2.20405	-0.00016015		0.0018978			2.20582	3.64608e-05		-0.0014326			2.20055	7.47658e-05		-0.00351402				2.19353	7.39453e-06		-0.00121039			2.2058	-0.00901792		-0.0131492			2.19704	0.0222261		0.0236731				2.20405	1.83262e-05		-0.0017534			2.20582	3.8109e-05		-0.00149736
2.21984	-0.000103735		0.00195421			2.22161	2.72231e-05		-0.00144184			2.21634	0.000102729		-0.00348605				2.20932	-3.97385e-05		-0.00125752			2.22159	-0.00897073		-0.013102			2.21283	0.0221395		0.0235865				2.21984	3.1107e-05		-0.00174062			2.22161	2.84537e-05		-0.00150701
2.23563	-2.04382e-05		0.00203751			2.2374	1.79854e-05		-0.00145107			2.23213	0.000130666		-0.00345812				2.22511	-5.79337e-05		-0.00127571			2.23738	-0.00891237		-0.0130437			2.22862	0.0220596		0.0235067				2.23563	4.54253e-05		-0.0017263			2.2374	1.87984e-05		-0.00151667
2.25142	1.45975e-05		0.00207254			2.25319	-1.69072e-05		-0.00148597			2.24792	0.00013032		-0.00345846				2.2409	-9.25512e-05		-0.00131033			2.25317	-0.00886222		-0.0129935			2.24441	0.0220422		0.0234892				2.25142	6.30092e-05		-0.00170872			2.25319	-1.76715e-05		-0.00155314
2.26721	2.60066e-05		0.00208395			2.26898	-5.1319e-05		-0.00152038			2.26371	0.000129975		-0.00345881				2.25669	-8.57618e-05		-0.00130354			2.26896	-0.00878555		-0.0129169			2.26019	0.0219391		0.0233861				2.26721	6.5347e-05		-0.00170638			2.26898	-5.36388e-05		-0.00158911
2.283	8.10482e-06		0.00206605			2.28477	1.96239e-05		-0.00144944			2.2795	9.04425e-05		-0.00349834				2.27248	-2.59061e-05		-0.00124369			2.28475	-0.00869976		-0.0128311			2.27598	0.0216991		0.0231461				2.283	6.76849e-05		-0.00170404			2.28477	2.05109e-05		-0.00151496
2.29879	-9.79697e-06		0.00204815			2.30056	4.84062e-05		-0.00142065			2.29529	-5.74105e-06		-0.00359452				2.28827	4.00588e-05		-0.00117772			2.30054	-0.00862503		-0.0127563			2.29177	0.0214582		0.0229052				2.29879	2.82761e-06		-0.0017689			2.30056	5.05943e-05		-0.00148487
2.31458	-1.50715e-05		0.00204287			2.31635	2.62434e-05		-0.00144282			2.31108	-6.69026e-05		-0.00365569				2.30406	7.12429e-05		-0.00114654			2.31633	-0.00862879		-0.0127601			2.30756	0.0213164		0.0227634				2.31458	-6.19477e-05		-0.00183368			2.31635	2.74297e-05		-0.00150804
2.33037	1.6058e-05		0.002074			2.33214	4.08068e-06		-0.00146498			2.32687	-7.31463e-05		-0.00366193				2.31985	0.000114953		-0.00110283			2.33212	-0.00863256		-0.0127639			2.32335	0.0212742		0.0227213				2.33037	-0.000121163		-0.00189289			2.33214	4.26514e-06		-0.0015312
2.34616	7.13237e-05		0.00212927			2.34793	-4.37674e-05		-0.00151283			2.34266	-5.66747e-05		-0.00364546				2.33564	0.00014894		-0.00106884			2.34791	-0.00865338		-0.0127847			2.33914	0.0212588		0.0227058				2.34616	-8.29178e-05		-0.00185465			2.34793	-4.57459e-05		-0.00158121
2.36195	0.000140228		0.00219817			2.36371	-2.44871e-05		-0.00149355			2.35845	2.68157e-06		-0.0035861				2.35143	0.000145327		-0.00107245			2.3637	-0.00863902		-0.0127703			2.35493	0.0211075		0.0225545				2.36195	-4.33321e-06		-0.00177606			2.36371	-2.5594e-05		-0.00156106
2.37774	0.000186945		0.00224489			2.3795	-1.98674e-05		-0.00148893			2.37424	6.04791e-06		-0.00358273				2.36722	0.000136279		-0.0010815			2.37949	-0.00854309		-0.0126744			2.37072	0.0209203		0.0223673				2.37774	8.47832e-05		-0.00168694			2.3795	-2.07655e-05		-0.00155623
2.39353	0.000228511		0.00228646			2.39529	-2.35208e-05		-0.00149258			2.39003	9.41425e-06		-0.00357937				2.38301	0.000127232		-0.00109055			2.39528	-0.00838559		-0.0125169			2.38651	0.0207441		0.0221911				2.39353	0.000142823		-0.0016289			2.39529	-2.4584e-05		-0.00156005
2.40932	0.000220518		0.00227846			2.41108	-2.71741e-05		-0.00149623			2.40582	-7.21243e-06		-0.003596				2.3988	0.000155256		-0.00106252			2.41107	-0.00822835		-0.0123596			2.4023	0.0206078		0.0220549				2.40932	0.000135106		-0.00163662			2.41108	-2.84025e-05		-0.00156387
2.42511	0.000212524		0.00227047			2.42687	-5.32378e-05		-0.0015223			2.42161	-3.67492e-05		-0.00362553				2.41459	0.000217792		-0.000999988			2.42686	-0.00807134		-0.0122026			2.41809	0.0204725		0.0219195				2.42511	0.00012739		-0.00164434			2.42687	-5.56443e-05		-0.00159111
2.4409	0.00018775		0.0022457			2.44266	-6.5155e-05		-0.00153422			2.4374	-6.59312e-05		-0.00365471				2.43038	0.000256843		-0.000960936			2.44265	-0.00792373		-0.012055			2.43388	0.0203334		0.0217804				2.4409	0.000104589		-0.00166714			2.44266	-6.81003e-05		-0.00160357
2.45669	0.000120447		0.00217839			2.45845	-5.81845e-05		-0.00152724			2.45319	-7.80915e-05		-0.00366687				2.44617	0.000256085		-0.000961694			2.45844	-0.00788551		-0.0120168			2.44967	0.0201437		0.0215907				2.45669	6.74488e-05		-0.00170428			2.45845	-6.08146e-05		-0.00159628
2.47248	0.000103234		0.00216118			2.47424	-5.47268e-05		-0.00152379			2.46898	-1.67511e-05		-0.00360553				2.46196	0.000255328		-0.000962452			2.47423	-0.00786916		-0.0120005			2.46546	0.0199721		0.0214191				2.47248	6.5037e-05		-0.00170669			2.47424	-5.72006e-05		-0.00159267
2.48826	0.000114046		0.00217199			2.49003	-5.12691e-05		-0.00152033			2.48476	5.73727e-05		-0.00353141				2.47775	0.000251629		-0.000966151			2.49002	-0.007882		-0.0120133			2.48125	0.0198341		0.0212811				2.48826	6.88126e-06		-0.00176485			2.49003	-5.35866e-05		-0.00158905
2.50405	0.000165179		0.00222312			2.50582	4.17e-05		-0.00142736			2.50055	5.88691e-05		-0.00352991				2.49354	0.000262083		-0.000955697			2.50581	-0.00789484		-0.0120261			2.49704	0.0196688		0.0211158				2.50405	-9.47902e-05		-0.00186652			2.50582	4.3585e-05		-0.00149188
2.51984	0.000217884		0.00227583			2.52161	0.000127095		-0.00134196			2.51634	6.03655e-05		-0.00352842				2.50933	0.000268618		-0.000949162			2.5216	-0.00789505		-0.0120264			2.51283	0.019497		0.020944				2.51984	-0.000114469		-0.0018862			2.52161	0.000132841		-0.00140263
2.53563	0.000281591		0.00233954			2.5374	0.000152231		-0.00131683			2.53213	5.56579e-05		-0.00353312				2.52512	0.000279638		-0.000938141			2.53739	-0.00784348		-0.0119748			2.52862	0.0193251		0.0207721				2.53563	-0.000111961		-0.00188369			2.5374	0.000159113		-0.00137635
2.55142	0.00031404		0.00237199			2.55319	0.000185698		-0.00128336			2.54792	0.000120042		-0.00346874				2.54091	0.000325146		-0.000892634			2.55317	-0.00776735		-0.0118987			2.54441	0.0191087		0.0205557				2.55142	-0.000109452		-0.00188118			2.55319	0.000194093		-0.00134137
2.56721	0.000336121		0.00239407			2.56898	0.000183127		-0.00128593			2.56371	0.00020704		-0.00338174				2.5567	0.000360948		-0.000856831			2.56896	-0.0076458		-0.0117771			2.5602	0.0189217		0.0203687				2.56721	-0.000109221		-0.00188095			2.56898	0.000191405		-0.00134406
2.583	0.000347849		0.00240579			2.58477	0.000180556		-0.0012885			2.5795	0.000201149		-0.00338763				2.57249	0.000377101		-0.000840679			2.58475	-0.00755769		-0.011689			2.57599	0.0188203		0.0202673				2.583	-9.11757e-05		-0.0018629			2.58477	0.000188718		-0.00134675
2.59879	0.00038851		0.00244646			2.60056	0.000170206		-0.00129885			2.59529	0.000195259		-0.00339352				2.58827	0.000393253		-0.000824526			2.60054	-0.00748951		-0.0116208			2.59178	0.0187002		0.0201473				2.59879	-3.63985e-05		-0.00180813			2.60056	0.0001779		-0.00135757
2.61458	0.000410097		0.00246804			2.61635	0.000139135		-0.00132993			2.61108	0.000177168		-0.00341161				2.60406	0.0004293		-0.00078848			2.61633	-0.00746801		-0.0115993			2.60757	0.0185463		0.0199933				2.61458	5.14629e-05		-0.00172026			2.61635	0.000145425		-0.00139004
2.63037	0.000413746		0.00247169			2.63214	0.000143739		-0.00132532			2.62687	0.000167529		-0.00342125				2.61985	0.000544134		-0.000673646			2.63212	-0.00741077		-0.0115421			2.62336	0.0183734		0.0198204				2.63037	0.000109651		-0.00166208			2.63214	0.000150236		-0.00138523
2.64616	0.000417396		0.00247534			2.64793	0.000165894		-0.00130317			2.64266	0.00015984		-0.00342894				2.63564	0.000537256		-0.000680523			2.64791	-0.00727941		-0.0114107			2.63915	0.0182255		0.0196725				2.64616	0.000102777		-0.00166895			2.64793	0.000173393		-0.00136207
2.66195	0.000391882		0.00244983			2.66372	0.00018753		-0.00128153			2.65845	0.000162169		-0.00342661				2.65143	0.000530379		-0.0006874			2.6637	-0.0071896		-0.0113209			2.65493	0.0180816		0.0195286				2.66195	9.59038e-05		-0.00167582			2.66372	0.000196007		-0.00133946
2.67774	0.000402933		0.00246088			2.67951	0.000245759		-0.0012233			2.67424	0.000118284		-0.0034705				2.66722	0.000500921		-0.000716859			2.67949	-0.00717426		-0.0113056			2.67072	0.0179514		0.0193984				2.67774	6.98226e-05		-0.0017019			2.67951	0.000256868		-0.0012786
2.69353	0.000437485		0.00249543			2.6953	0.000303018		-0.00116604			2.69003	0.00013352		-0.00345526				2.68301	0.000433028		-0.000784752			2.69528	-0.00710122		-0.0112325			2.68651	0.0177704		0.0192174				2.69353	1.40581e-05		-0.00175767			2.6953	0.000316715		-0.00121875
2.70932	0.000499838		0.00255778			2.71109	0.000314111		-0.00115495			2.70582	0.000207971		-0.00338081				2.6988	0.000428632		-0.000789148			2.71107	-0.0069757		-0.011107			2.7023	0.0175664		0.0190134				2.70932	1.56727e-07		-0.00177157			2.71109	0.00032831		-0.00120716
2.72511	0.000506671		0.00256462			2.72688	0.000314773		-0.00115429			2.72161	0.000250106		-0.00333868				2.71459	0.000511798		-0.000705982			2.72686	-0.00685621		-0.0109875			2.71809	0.017377		0.018824				2.72511	4.35716e-05		-0.00172816			2.72688	0.000329002		-0.00120646
2.7409	0.000491631		0.00254958			2.74267	0.000310878		-0.00115818			2.7374	0.000268165		-0.00332062				2.73038	0.000601381		-0.000616399			2.74265	-0.00678013		-0.0109114			2.73388	0.0172799		0.0187269				2.7409	0.000118527		-0.0016532			2.74267	0.000324931		-0.00121054
2.75669	0.000476591		0.00253454			2.75845	0.000306983		-0.00116208			2.75319	0.000265794		-0.00332299				2.74617	0.000682737		-0.000535042			2.75844	-0.00675069		-0.010882			2.74967	0.0172288		0.0186758				2.75669	0.000176264		-0.00159546			2.75845	0.00032086		-0.00121461
2.77248	0.000406029		0.00246397			2.77424	0.000301699		-0.00116736			2.76898	0.000263424		-0.00332536				2.76196	0.000694786		-0.000522993			2.77423	-0.00672125		-0.0108525			2.76546	0.017137		0.018584				2.77248	0.000187823		-0.0015839			2.77424	0.000315336		-0.00122013
2.78827	0.000420417		0.00247836			2.79003	0.000298615		-0.00117045			2.78477	0.000226781		-0.003362				2.77775	0.000723796		-0.000493983			2.79002	-0.00670077		-0.0108321			2.78125	0.0169954		0.0184424				2.78827	0.00019486		-0.00157687			2.79003	0.000312113		-0.00122335
2.80406	0.000437067		0.00249501			2.80582	0.000295531		-0.00117353			2.80056	0.000200582		-0.0033882				2.79354	0.000759275		-0.000458505			2.80581	-0.00663297		-0.0107643			2.79704	0.0168605		0.0183076				2.80406	0.000199636		-0.00157209			2.80582	0.00030889		-0.00122658
2.81985	0.000446343		0.00250429			2.82161	0.000275842		-0.00119322			2.81635	0.000149411		-0.00343937				2.80933	0.000780951		-0.000436828			2.8216	-0.00658998		-0.0107213			2.81283	0.016765		0.0182121				2.81985	0.000185881		-0.00158585			2.82161	0.000288311		-0.00124716
2.83564	0.000430297		0.00248824			2.8374	0.000261584		-0.00120748			2.83214	7.28898e-05		-0.00351589				2.82512	0.000837884		-0.000379895			2.83739	-0.00657252		-0.0107038			2.82862	0.0167158		0.0181628				2.83564	0.000172127		-0.0015996			2.8374	0.000273408		-0.00126206
2.85143	0.000414251		0.0024722			2.85319	0.000247521		-0.00122154			2.84793	4.64732e-05		-0.00354231				2.84091	0.000884638		-0.000333142			2.85318	-0.00655505		-0.0106864			2.84441	0.0166687		0.0181157				2.85143	0.000224246		-0.00154748			2.85319	0.00025871		-0.00127676
2.86722	0.000429152		0.0024871			2.86898	0.000233458		-0.0012356			2.86372	4.7709e-05		-0.00354107				2.8567	0.000927058		-0.000290721			2.86897	-0.00651382		-0.0106451			2.8602	0.0165878		0.0180348				2.86722	0.000210343		-0.00156138			2.86898	0.000244011		-0.00129146
2.883	0.000436036		0.00249398			2.88477	0.000203587		-0.00126547			2.8795	7.82736e-05		-0.00351051				2.87249	0.00100863		-0.00020915			2.88476	-0.00648934		-0.0106206			2.87599	0.01643		0.017877				2.883	0.000196439		-0.00157529			2.88477	0.00021279		-0.00132268
2.89879	0.000415568		0.00247351			2.90056	0.00021934		-0.00124972			2.89529	0.00015983		-0.00342895				2.88828	0.00100204		-0.000215737			2.90055	-0.00646485		-0.0105962			2.89178	0.0164021		0.0178492				2.89879	0.00016436		-0.00160737			2.90056	0.000229255		-0.00130621
2.91458	0.000395101		0.00245305			2.91635	0.000249408		-0.00121965			2.91108	0.000214906		-0.00337388				2.90407	0.000995454		-0.000222325			2.91634	-0.00637029		-0.0105016			2.90757	0.0163799		0.0178269				2.91458	0.00016781		-0.00160392			2.91635	0.000260682		-0.00127479
2.93037	0.000360023		0.00241797			2.93214	0.000258252		-0.00121081			2.92687	0.000243739		-0.00334504				2.91986	0.000971409		-0.00024637			2.93213	-0.00624491		-0.0103762			2.92336	0.0161784		0.0176255				2.93037	0.000150023		-0.0016217			2.93214	0.000269926		-0.00126554
2.94616	0.000338748		0.00239669			2.94793	0.000247148		-0.00122191			2.94266	0.000228172		-0.00336061				2.93565	0.000931093		-0.000286686			2.94792	-0.00624001		-0.0103713			2.93915	0.0159415		0.0173886				2.94616	0.000111458		-0.00166027			2.94793	0.00025832		-0.00127715
2.96195	0.000308575		0.00236652			2.96372	0.000236044		-0.00123302			2.95845	0.000212605		-0.00337618				2.95144	0.000916173		-0.000301607			2.9637	-0.00623512		-0.0103664			2.95494	0.0158454		0.0172925				2.96195	0.000161371		-0.00161036			2.96372	0.000246714		-0.00128875
2.97774	0.000302671		0.00236062			2.97951	0.000221266		-0.00124779			2.97424	0.000120152		-0.00346863				2.96723	0.000900932		-0.000316847			2.97949	-0.00624007		-0.0103714			2.97073	0.0158029		0.0172499				2.97774	0.00025665		-0.00151508			2.97951	0.000231268		-0.0013042
2.99353	0.000307845		0.00236579			2.9953	0.000233107		-0.00123595			2.99003	4.66687e-06		-0.00358412				2.98301	0.000939657		-0.000278122			2.99528	-0.0061804		-0.0103117			2.98652	0.015747		0.017194				2.99353	0.000287121		-0.00148461			2.9953	0.000243644		-0.00129182
3.00932	0.00029858		0.00235653			3.01109	0.000202407		-0.00126665			3.00582	-4.68092e-05		-0.00363559				2.9988	0.00101424		-0.000203536			3.01107	-0.00606092		-0.0101922			3.00231	0.0157076		0.0171546				3.00932	0.000297638		-0.00147409			3.01109	0.000211556		-0.00132391
3.02511	0.000289316		0.00234726			3.02688	0.000171706		-0.00129735			3.02161	6.09397e-06		-0.00358269				3.01459	0.00103288		-0.000184895			3.02686	-0.00594625		-0.0100775			3.0181	0.0156977		0.0171447				3.02511	0.000308156		-0.00146357			3.02688	0.000179468		-0.001356
3.0409	0.00018073		0.00223868			3.04267	0.000109206		-0.00135985			3.0374	1.85588e-05		-0.00357022				3.03038	0.0010402		-0.000177582			3.04265	-0.00594676		-0.0100781			3.03389	0.0156878		0.0171348				3.0409	0.000331517		-0.00144021			3.04267	0.000114143		-0.00142132
3.05669	0.000120105		0.00217805			3.05846	-6.90209e-06		-0.00147596			3.05319	1.92916e-05		-0.00356949				3.04617	0.00103672		-0.000181058			3.05844	-0.00594727		-0.0100786			3.04967	0.0156609		0.0171079				3.05669	0.000322387		-0.00144934			3.05846	-7.21409e-06		-0.00154268
3.07248	0.000109794		0.00216774			3.07425	-7.72452e-05		-0.00154631			3.06898	2.00245e-05		-0.00356876				3.06196	0.00102941		-0.000188371			3.07423	-0.00597227		-0.0101036			3.06546	0.0155233		0.0169703				3.07248	0.000313257		-0.00145847			3.07425	-8.07369e-05		-0.0016162
3.08827	0.000131294		0.00218924			3.09004	-0.000113992		-0.00158305			3.08477	-4.81863e-06		-0.0035936				3.07775	0.0010221		-0.000195683			3.09002	-0.00597276		-0.0101041			3.08125	0.0154515		0.0168985				3.08827	0.000284636		-0.00148709			3.09004	-0.000119145		-0.00165461
3.10406	0.000130842		0.00218879			3.10583	-0.000178645		-0.00164771			3.10056	-3.6361e-05		-0.00362514				3.09354	0.000991748		-0.000226031			3.10581	-0.00597128		-0.0101026			3.09704	0.0154853		0.0169323				3.10406	0.000226724		-0.001545			3.10583	-0.000186721		-0.00172219
3.11985	0.000130389		0.00218834			3.12162	-0.000193218		-0.00166228			3.11635	3.04506e-05		-0.00355833				3.10933	0.000975987		-0.000241792			3.1216	-0.00596979		-0.0101011			3.11283	0.0154724		0.0169194				3.11985	0.000221814		-0.00154991			3.12162	-0.000201952		-0.00173742
3.13564	6.95515e-05		0.0021275			3.13741	-0.0002012		-0.00167026			3.13214	6.3082e-05		-0.0035257				3.12512	0.000987197		-0.000230583			3.13739	-0.00606708		-0.0101984			3.12862	0.0154594		0.0169065				3.13564	0.000238729		-0.001533			3.13741	-0.000210295		-0.00174576
3.15143	5.90538e-05		0.002117			3.15319	-0.000209182		-0.00167824			3.14793	7.28953e-05		-0.00351589				3.14091	0.00102285		-0.000194929			3.15318	-0.00606672		-0.010198			3.14441	0.0154127		0.0168597				3.15143	0.000247593		-0.00152413			3.15319	-0.000218637		-0.0017541
3.16722	5.2641e-05		0.00211059			3.16898	-0.000233045		-0.00170211			3.16372	6.63208e-05		-0.00352246				3.1567	0.00102498		-0.000192798			3.16897	-0.00600908		-0.0101404			3.1602	0.0152824		0.0167294				3.16722	0.000215831		-0.0015559			3.16898	-0.00024358		-0.00177905
3.18301	4.62283e-05		0.00210417			3.18477	-0.000237559		-0.00170662			3.17951	5.97464e-05		-0.00352904				3.17249	0.00101973		-0.000198046			3.18476	-0.00593639		-0.0100677			3.17599	0.0152436		0.0166906				3.18301	0.000184069		-0.00158766			3.18477	-0.000248297		-0.00178376
3.1988	2.63805e-05		0.00208433			3.20056	-0.000239043		-0.0017081			3.1953	4.69928e-05		-0.00354179				3.18828	0.000977678		-0.000240102			3.20055	-0.00591245		-0.0100437			3.19178	0.0152339		0.0166809				3.1988	0.00012625		-0.00164548			3.20056	-0.000249848		-0.00178532
3.21459	-6.83077e-05		0.00198964			3.21635	-0.000252949		-0.00172201			3.21109	1.07716e-05		-0.00357801				3.20407	0.000935622		-0.000282157			3.21634	-0.00588851		-0.0100198			3.20757	0.0151896		0.0166366				3.21459	0.000132298		-0.00163943			3.21635	-0.000264383		-0.00179985
3.23038	-0.000219266		0.00183868			3.23214	-0.000293474		-0.00176253			3.22688	7.60854e-06		-0.00358117				3.21986	0.000868544		-0.000349236			3.23213	-0.00586091		-0.00999221			3.22336	0.0151016		0.0165486				3.23038	0.000145237		-0.00162649			3.23214	-0.00030674		-0.00184221
3.24617	-0.000306713		0.00175123			3.24793	-0.000365205		-0.00183426			3.24267	4.44548e-06		-0.00358434				3.23565	0.000856348		-0.000361431			3.24792	-0.00584835		-0.00997965			3.23915	0.0149673		0.0164143				3.24617	0.000158177		-0.00161355			3.24793	-0.000381713		-0.00191718
3.26196	-0.000334807		0.00172314			3.26372	-0.000431392		-0.00190045			3.25846	-1.74904e-05		-0.00360627				3.25144	0.000844153		-0.000373626			3.26371	-0.00588294		-0.0100142			3.25494	0.0148825		0.0163295				3.26196	0.000184725		-0.001587			3.26372	-0.000450893		-0.00198636
3.27774	-0.000313787		0.00174416			3.27951	-0.000418662		-0.00188772			3.27424	-9.33261e-05		-0.00368211				3.26723	0.000823686		-0.000394094			3.2795	-0.00591753		-0.0100488			3.27073	0.0148135		0.0162605				3.27774	0.000197127		-0.0015746			3.27951	-0.000437588		-0.00197305
3.29353	-0.000270352		0.00178759			3.2953	-0.000431513		-0.00190057			3.29003	-0.000101604		-0.00369039				3.28302	0.000781372		-0.000436408			3.29529	-0.00590942		-0.0100407			3.28652	0.0147595		0.0162065				3.29353	0.000209528		-0.0015622			3.2953	-0.000451019		-0.00198649
3.30932	-0.000242379		0.00181557			3.31109	-0.000444363		-0.00191342			3.30582	-9.7849e-05		-0.00368663				3.29881	0.000752256		-0.000465523			3.31108	-0.00590131		-0.0100326			3.30231	0.0146772		0.0161242				3.30932	0.000209553		-0.00156217			3.31109	-0.00046445		-0.00199992
3.32511	-0.000207749		0.0018502			3.32688	-0.000471578		-0.00194064			3.32161	-9.71103e-05		-0.00368589				3.3146	0.000723141		-0.000494639			3.32687	-0.00589977		-0.0100311			3.3181	0.0146049		0.0160519				3.32511	0.000209579		-0.00156215			3.32688	-0.000492895		-0.00202836
3.3409	-0.000211111		0.00184683			3.34267	-0.000519656		-0.00198872			3.3374	-9.63715e-05		-0.00368515				3.33039	0.000723963		-0.000493817			3.34266	-0.00600177		-0.0101331			3.33389	0.0145077		0.0159547				3.3409	0.000202974		-0.00156875			3.34267	-0.000543147		-0.00207861
3.35669	-0.000214473		0.00184347			3.35846	-0.000507721		-0.00197678			3.35319	-9.87743e-05		-0.00368756				3.34618	0.000748389		-0.00046939			3.35844	-0.0060847		-0.010216			3.34968	0.0143835		0.0158305				3.35669	0.000173138		-0.00159859			3.35846	-0.000530672		-0.00206614
3.37248	-0.000229113		0.00182883			3.37425	-0.000498728		-0.00196779			3.36898	-8.72997e-05		-0.00367608				3.36196	0.000750923		-0.000466857			3.37423	-0.00606265		-0.010194			3.36547	0.0142927		0.0157398				3.37248	0.000196902		-0.00157483			3.37425	-0.000521272		-0.00205674
3.38827	-0.000274148		0.0017838			3.39004	-0.0004995		-0.00196856			3.38477	-8.13255e-05		-0.00367011				3.37775	0.000748611		-0.000469169			3.39002	-0.00603312		-0.0101644			3.38126	0.0142353		0.0156823				3.38827	0.000301113		-0.00147061			3.39004	-0.00052208		-0.00205755
3.40406	-0.000324581		0.00173336			3.40583	-0.000500272		-0.00196933			3.40056	-7.53514e-05		-0.00366413				3.39354	0.000736245		-0.000481534			3.40581	-0.00598611		-0.0101174			3.39705	0.0142109		0.015658				3.40406	0.000374983		-0.00139674			3.40583	-0.000522887		-0.00205835
3.41985	-0.000401376		0.00165657			3.42162	-0.000505435		-0.0019745			3.41635	-7.21699e-05		-0.00366095				3.40933	0.00072388		-0.000493899			3.4216	-0.00591926		-0.0100506			3.41284	0.0142015		0.0156486				3.41985	0.000379747		-0.00139198			3.42162	-0.000528283		-0.00206375
3.43564	-0.000470314		0.00158763			3.43741	-0.000510598		-0.00197966			3.43214	-6.89883e-05		-0.00365777				3.42512	0.000700164		-0.000517615			3.43739	-0.00592092		-0.0100522			3.42863	0.0140974		0.0155444				3.43564	0.000383675		-0.00138805			3.43741	-0.000533679		-0.00206915
3.45143	-0.00048483		0.00157312			3.4532	-0.00053697		-0.00200603			3.44793	-6.9639e-05		-0.00365842				3.44091	0.000621952		-0.000595828			3.45318	-0.00592259		-0.0100539			3.44442	0.0139571		0.0154041				3.45143	0.000377753		-0.00139397			3.4532	-0.000561243		-0.00209671
3.46722	-0.000501693		0.00155625			3.46899	-0.000633179		-0.00210224			3.46372	-0.000100852		-0.00368964				3.4567	0.000536559		-0.000681221			3.46897	-0.00594008		-0.0100714			3.4602	0.0139058		0.0153528				3.46722	0.000371832		-0.0013999			3.46899	-0.000661801		-0.00219727
3.48301	-0.00054139		0.00151656			3.48478	-0.000673643		-0.0021427			3.47951	-0.000102012		-0.00369079				3.47249	0.000500492		-0.000717287			3.48476	-0.00597317		-0.0101045			3.47599	0.0138925		0.0153395				3.48301	0.00041233		-0.0013594			3.48478	-0.000704094		-0.00223956
3.4988	-0.000574651		0.00148329			3.50057	-0.000606383		-0.00207544			3.4953	-0.000130256		-0.00371904				3.48828	0.000492736		-0.000725044			3.50055	-0.00603608		-0.0101674			3.49178	0.0138792		0.0153262				3.4988	0.000461353		-0.00131037			3.50057	-0.000633794		-0.00216926
3.51459	-0.000605193		0.00145275			3.51636	-0.0006055		-0.00207456			3.51109	-0.000139563		-0.00372835				3.50407	0.000484979		-0.0007328			3.51634	-0.00603114		-0.0101624			3.50757	0.0137965		0.0152436				3.51459	0.000466592		-0.00130514			3.51636	-0.000632871		-0.00216834
3.53038	-0.000628667		0.00142928			3.53214	-0.000608758		-0.00207782			3.52688	-0.000110077		-0.00369886				3.51986	0.000475671		-0.000742109			3.53213	-0.00602862		-0.0101599			3.52336	0.0136615		0.0151085				3.53038	0.000471011		-0.00130072			3.53214	-0.000636276		-0.00217174
3.54617	-0.00060329		0.00145466			3.54793	-0.000612015		-0.00208108			3.54267	-3.67694e-05		-0.00362555				3.53565	0.000402807		-0.000814973			3.54792	-0.0059819		-0.0101132			3.53915	0.0134473		0.0148943				3.54617	0.000475429		-0.0012963			3.54793	-0.000639681		-0.00217515
3.56196	-0.000557033		0.00150091			3.56372	-0.000633952		-0.00210301			3.55846	1.95404e-05		-0.00356924				3.55144	0.000362134		-0.000855645			3.56371	-0.00594802		-0.0100793			3.55494	0.013285		0.014732				3.56196	0.000548256		-0.00122347			3.56372	-0.000662609		-0.00219808
3.57775	-0.000493048		0.0015649			3.57951	-0.000616237		-0.0020853			3.57425	4.62385e-05		-0.00354254				3.56723	0.000345467		-0.000872313			3.5795	-0.00593793		-0.0100692			3.57073	0.0132385		0.0146855				3.57775	0.000601927		-0.0011698			3.57951	-0.000644093		-0.00217956
3.59354	-0.000505084		0.00155286			3.5953	-0.000597971		-0.00206703			3.59004	5.93967e-05		-0.00352939				3.58302	0.000328799		-0.000888981			3.59529	-0.00591248		-0.0100438			3.58652	0.013224		0.014671				3.59354	0.000628396		-0.00114333			3.5953	-0.000625002		-0.00216047
3.60933	-0.00051712		0.00154083			3.61109	-0.000577151		-0.00204621			3.60583	7.2555e-05		-0.00351623				3.59881	0.00029299		-0.00092479			3.61108	-0.00585377		-0.00998507			3.60231	0.0132094		0.0146564				3.60933	0.000636473		-0.00113525			3.61109	-0.00060324		-0.00213871
3.62512	-0.000546344		0.0015116			3.62688	-0.000539644		-0.0020087			3.62162	8.31255e-05		-0.00350566				3.6146	0.000207247		-0.00101053			3.62687	-0.00574252		-0.00987382			3.6181	0.0131687		0.0146157				3.62512	0.00064455		-0.00112718			3.62688	-0.000564038		-0.00209951
3.64091	-0.000632808		0.00142514			3.64267	-0.000439129		-0.00190819			3.63741	7.46919e-05		-0.00351409				3.63039	0.000154542		-0.00106324			3.64266	-0.00567098		-0.00980228			3.63389	0.0130003		0.0144473				3.64091	0.000708347		-0.00106338			3.64267	-0.00045898		-0.00199445
3.6567	-0.000684804		0.00137314			3.65846	-0.000443531		-0.00191259			3.6532	6.62583e-05		-0.00352252				3.64618	8.85419e-05		-0.00112924			3.65845	-0.00564431		-0.00977561			3.64968	0.0128654		0.0143124				3.6567	0.000828646		-0.000943081			3.65846	-0.00046358		-0.00199905
3.67248	-0.00070001		0.00135794			3.67425	-0.000447933		-0.00191699			3.66898	2.40678e-05		-0.00356471				3.66197	8.10672e-05		-0.00113671			3.67424	-0.00564718		-0.00977847			3.66547	0.0127682		0.0142152				3.67248	0.000900663		-0.000871064			3.67425	-0.000468181		-0.00200365
3.68827	-0.000707133		0.00135081			3.69004	-0.000460538		-0.0019296			3.68477	-2.56086e-05		-0.00361439				3.67776	9.87672e-05		-0.00111901			3.69003	-0.00565004		-0.00978134			3.68126	0.0126762		0.0141232				3.68827	0.000929301		-0.000842426			3.69004	-0.000481356		-0.00201682
3.70406	-0.000763428		0.00129452			3.70583	-0.000468994		-0.00193805			3.70056	1.98484e-05		-0.00356893				3.69355	0.000118794		-0.00109899			3.70582	-0.00575492		-0.00988622			3.69705	0.0125586		0.0140056				3.70406	0.000944678		-0.000827049			3.70583	-0.000490194		-0.00202566
3.71985	-0.000852577		0.00120537			3.72162	-0.000438031		-0.00190709			3.71635	0.000123308		-0.00346547				3.70934	0.000119552		-0.00109823			3.72161	-0.00578212		-0.00991342			3.71284	0.0125294		0.0139764				3.71985	0.000960055		-0.000811672			3.72162	-0.000457831		-0.0019933
3.73564	-0.000905091		0.00115285			3.73741	-0.000407328		-0.00187639			3.73214	0.000154253		-0.00343453				3.72513	0.000106897		-0.00111088			3.7374	-0.0057953		-0.0099266			3.72863	0.0124812		0.0139282				3.73564	0.000973489		-0.000798238			3.73741	-0.00042574		-0.00196121
3.75143	-0.000882288		0.00117566			3.7532	-0.000398594		-0.00186765			3.74793	0.0001597		-0.00342908				3.74092	9.42432e-05		-0.00112354			3.75319	-0.00577911		-0.0099104			3.74442	0.0124329		0.0138799				3.75143	0.00102258		-0.000749147			3.7532	-0.000416611		-0.00195208
3.76722	-0.000875361		0.00118258			3.76899	-0.000405881		-0.00187494			3.76372	0.000160626		-0.00342816				3.7567	8.30407e-05		-0.00113474			3.76897	-0.00575074		-0.00988204			3.76021	0.012299		0.0137461				3.76722	0.00104845		-0.000723277			3.76899	-0.000424228		-0.00195969
3.78301	-0.000912527		0.00114542			3.78478	-0.000413167		-0.00188223			3.77951	0.000161553		-0.00342723				3.77249	7.6358e-05		-0.00114142			3.78476	-0.0057033		-0.0098346			3.776	0.0122118		0.0136588				3.78301	0.00106184		-0.000709886			3.78478	-0.000431844		-0.00196731
3.7988	-0.000949692		0.00110825			3.80057	-0.000434566		-0.00190363			3.7953	0.000157959		-0.00343082				3.78828	6.96754e-05		-0.0011481			3.80055	-0.00562243		-0.00975373			3.79179	0.0121774		0.0136244				3.7988	0.00107523		-0.000696495			3.80057	-0.00045421		-0.00198968
3.81459	-0.000969446		0.0010885			3.81636	-0.000483295		-0.00195236			3.81109	0.000141949		-0.00344683				3.80407	-3.05094e-05		-0.00124829			3.81634	-0.00553696		-0.00966826			3.80758	0.0121442		0.0135913				3.81459	0.00110576		-0.000665967			3.81636	-0.000505142		-0.00204061
3.83038	-0.00102708		0.00103087			3.83215	-0.000526636		-0.0019957			3.82688	0.000120669		-0.00346811				3.81986	-0.000138231		-0.00135601			3.83213	-0.00545795		-0.00958925			3.82337	0.0121111		0.0135581				3.83038	0.00115475		-0.000616982			3.83215	-0.000550442		-0.00208591
3.84617	-0.00106582		0.000992122			3.84794	-0.000619058		-0.00208812			3.84267	7.59684e-05		-0.00351281				3.83565	-0.000213773		-0.00143155			3.84792	-0.00534004		-0.00947134			3.83916	0.0119751		0.0134221				3.84617	0.00120004		-0.000571685			3.84794	-0.000647041		-0.00218251
3.86196	-0.00101764		0.00104031			3.86373	-0.000682284		-0.00215134			3.85846	6.54494e-05		-0.00352333				3.85144	-0.000217235		-0.00143501			3.86371	-0.00527503		-0.00940633			3.85494	0.0117776		0.0132246				3.86196	0.00128986		-0.000481863			3.86373	-0.000713126		-0.00224859
3.87775	-0.00102453		0.00103342			3.87952	-0.000707616		-0.00217668			3.87425	9.13342e-05		-0.00349745				3.86723	-0.000215939		-0.00143372			3.8795	-0.00520953		-0.00934083			3.87073	0.0116062		0.0130532				3.87775	0.00139307		-0.000378657			3.87952	-0.000739603		-0.00227507
3.89354	-0.00103142		0.00102653			3.89531	-0.000737526		-0.00220659			3.89004	0.000102529		-0.00348625				3.88302	-0.000214644		-0.00143242			3.89529	-0.00514681		-0.00927811			3.88652	0.0115255		0.0129725				3.89354	0.00140751		-0.000364215			3.89531	-0.000770865		-0.00230633
3.90933	-0.00107185		0.000986095			3.9111	-0.000787399		-0.00225646			3.90583	0.000107849		-0.00348093				3.89881	-0.000192332		-0.00141011			3.91108	-0.0049941		-0.0091254			3.90231	0.0114261		0.0128731				3.90933	0.00141333		-0.000358397			3.9111	-0.000822993		-0.00235846
3.92512	-0.00116774		0.000890211			3.92688	-0.000851151		-0.00232021			3.92162	0.000108172		-0.00348061				3.9146	-0.000189664		-0.00140744			3.92687	-0.0049349		-0.0090662			3.9181	0.0113384		0.0127854				3.92512	0.00140363		-0.0003681			3.92688	-0.000889626		-0.00242509
3.94091	-0.00117885		0.000879092			3.94267	-0.000847326		-0.00231639			3.93741	0.000108494		-0.00348029				3.93039	-0.000181396		-0.00139918			3.94266	-0.0049135		-0.0090448			3.93389	0.0112325		0.0126795				3.94091	0.00139393		-0.000377802			3.94267	-0.000885628		-0.0024211
3.9567	-0.00118997		0.000867973			3.95846	-0.000830384		-0.00229944			3.9532	0.000113261		-0.00347552				3.94618	-0.000168045		-0.00138582			3.95845	-0.0048577		-0.00898899			3.94968	0.0111446		0.0125916				3.9567	0.00144065		-0.000331076			3.95846	-0.000867921		-0.00240339
3.97249	-0.00125015		0.000807798			3.97425	-0.000822275		-0.00229133			3.96899	0.000110986		-0.0034778				3.96197	-0.00017954		-0.00139732			3.97424	-0.00481717		-0.00894847			3.96547	0.011091		0.012538				3.97249	0.00145312		-0.000318608			3.97425	-0.000859445		-0.00239491
3.98828	-0.00129784		0.000760109			3.99004	-0.000844275		-0.00231333			3.98478	0.000108711		-0.00348007				3.97776	-0.000191036		-0.00140882			3.99003	-0.00479858		-0.00892988			3.98126	0.0110301		0.0124771				3.98828	0.00149362		-0.000278105			3.99004	-0.000882439		-0.00241791
4.00407	-0.00132483		0.000733114			4.00583	-0.000866274		-0.00233533			4.00057	0.000106042		-0.00348274				3.99355	-0.000208453		-0.00142623			4.00582	-0.0047998		-0.0089311			3.99705	0.0109496		0.0123966				4.00407	0.00152971		-0.000242015			4.00583	-0.000905433		-0.0024409
4.01986	-0.00132202		0.00073593			4.02162	-0.000935063		-0.00240412			4.01636	7.57506e-05		-0.00351303				4.00934	-0.000233829		-0.00145161			4.02161	-0.00480101		-0.00893231			4.01284	0.0109067		0.0123537				4.01986	0.00153433		-0.000237397			4.02162	-0.000977331		-0.0025128
4.03565	-0.0013192		0.000738747			4.03741	-0.000947344		-0.0024164			4.03215	4.77501e-05		-0.00354103				4.02513	-0.000255285		-0.00147306			4.0374	-0.00472328		-0.00885458			4.02863	0.0107674		0.0122145				4.03565	0.00156889		-0.000202841			4.03741	-0.000990167		-0.00252563
4.05144	-0.00132422		0.000733729			4.0532	-0.000972806		-0.00244187			4.04794	3.91541e-05		-0.00354963				4.04092	-0.000308945		-0.00152672			4.05319	-0.00462285		-0.00875415			4.04442	0.0106096		0.0120566				4.05144	0.00157437		-0.000197354			4.0532	-0.00101678		-0.00255225
4.06722	-0.00133356		0.000724383			4.06899	-0.000977419		-0.00244648			4.06372	2.84463e-05		-0.00356034				4.05671	-0.000331265		-0.00154904			4.06898	-0.00457887		-0.00871016			4.06021	0.0105022		0.0119492				4.06722	0.00157986		-0.000191867			4.06899	-0.0010216		-0.00255707
4.08301	-0.00132145		0.000736492			4.08478	-0.00103443		-0.00250349			4.07951	1.77385e-05		-0.00357104				4.0725	-0.000324035		-0.00154181			4.08477	-0.00456221		-0.00869351			4.076	0.0104674		0.0119144				4.08301	0.00161622		-0.000155509			4.08478	-0.00108119		-0.00261666
4.0988	-0.00132323		0.000734716			4.10057	-0.00111408		-0.00258314			4.0953	-1.43342e-05		-0.00360312				4.08829	-0.000330921		-0.0015487			4.10056	-0.00452528		-0.00865658			4.09179	0.010427		0.011874				4.0988	0.00167142		-0.000100306			4.10057	-0.00116445		-0.00269991
4.11459	-0.00132501		0.00073294			4.11636	-0.00117446		-0.00264352			4.11109	9.02313e-06		-0.00357976				4.10408	-0.000337807		-0.00155559			4.11635	-0.00450305		-0.00863435			4.10758	0.0103662		0.0118132				4.11459	0.00167162		-0.000100104			4.11636	-0.00122755		-0.00276302
4.13038	-0.00141132		0.000646625			4.13215	-0.00119893		-0.00266799			4.12688	4.97705e-06		-0.00358381				4.11987	-0.000370162		-0.00158794			4.13214	-0.00444162		-0.00857291			4.12337	0.0102337		0.0116808				4.13038	0.00167182		-9.9903e-05			4.13215	-0.00125312		-0.00278859
4.14617	-0.00154377		0.000514175			4.14794	-0.00120491		-0.00267397			4.14267	9.30973e-07		-0.00358785				4.13565	-0.000358975		-0.00157675			4.14793	-0.00435134		-0.00848264			4.13916	0.0100546		0.0115016				4.14617	0.00166727		-0.000104458			4.14794	-0.00125938		-0.00279484
4.16196	-0.00163026		0.000427681			4.16373	-0.00121646		-0.00268552			4.15846	-1.44878e-05		-0.00360327				4.15144	-0.000348028		-0.00156581			4.16371	-0.00432188		-0.00845318			4.15495	0.00990282		0.0113498				4.16196	0.0016645		-0.000107223			4.16373	-0.00127145		-0.00280691
4.17775	-0.00163068		0.000427267			4.17952	-0.00122801		-0.00269707			4.17425	-5.54383e-05		-0.00364422				4.16723	-0.000351603		-0.00156938			4.1795	-0.00429118		-0.00842248			4.17074	0.00975388		0.0112009				4.17775	0.00166059		-0.000111139			4.17952	-0.00128352		-0.00281898
4.19354	-0.00162019		0.000437759			4.19531	-0.00125163		-0.00272069			4.19004	-0.000101346		-0.00369013				4.18302	-0.00036244		-0.00158022			4.19529	-0.00420103		-0.00833233			4.18653	0.00965073		0.0110977				4.19354	0.00169422		-7.75072e-05			4.19531	-0.00130821		-0.00284367
4.20933	-0.0016127		0.000445245			4.2111	-0.00125237		-0.00272143			4.20583	-0.000107147		-0.00369593				4.19881	-0.000373276		-0.00159106			4.21108	-0.00409457		-0.00822587			4.20232	0.009578		0.011025				4.20933	0.00174078		-3.09486e-05			4.2111	-0.00130898		-0.00284445
4.22512	-0.00160521		0.000452732			4.22689	-0.00128448		-0.00275354			4.22162	-3.37798e-05		-0.00362256				4.2146	-0.000379667		-0.00159745			4.22687	-0.00407421		-0.00820551			4.21811	0.0094731		0.0109201				4.22512	0.00173339		-3.83398e-05			4.22689	-0.00134255		-0.00287801
4.24091	-0.00152045		0.000537495			4.24268	-0.00131123		-0.00278029			4.23741	7.87316e-05		-0.00351005				4.23039	-0.00036474		-0.00158252			4.24266	-0.00406822		-0.00819952			4.2339	0.00935477		0.0108018				4.24091	0.001726		-4.57309e-05			4.24268	-0.0013705		-0.00290597
4.2567	-0.00151469		0.00054326			4.25847	-0.00132389		-0.00279295			4.2532	8.00723e-05		-0.00350871				4.24618	-0.000363544		-0.00158132			4.25845	-0.00406223		-0.00819353			4.24968	0.00922267		0.0106697				4.2567	0.001699		-7.27232e-05			4.25847	-0.00138374		-0.0029192
4.27249	-0.00152162		0.000536326			4.27426	-0.00136268		-0.00283174			4.26899	8.1413e-05		-0.00350737				4.26197	-0.000394317		-0.0016121			4.27424	-0.00410883		-0.00824013			4.26547	0.00908187		0.0105289				4.27249	0.00167083		-0.0001009			4.27426	-0.00142428		-0.00295975
4.28828	-0.00152855		0.000529393			4.29005	-0.00140555		-0.00287461			4.28478	7.08111e-05		-0.00351797				4.27776	-0.000425091		-0.00164287			4.29003	-0.00404318		-0.00817448			4.28126	0.00905141		0.0104984				4.28828	0.00166776		-0.000103968			4.29005	-0.00146909		-0.00300456
4.30407	-0.00156606		0.000491885			4.30584	-0.00144845		-0.00291751			4.30057	4.02151e-05		-0.00354857				4.29355	-0.000484515		-0.00170229			4.30582	-0.00401291		-0.0081442			4.29705	0.00895507		0.0104021				4.30407	0.00157458		-0.000197143			4.30584	-0.00151393		-0.00304939
4.31986	-0.00157565		0.000482291			4.32162	-0.00146857		-0.00293763			4.31636	2.14465e-05		-0.00356734				4.30934	-0.000607658		-0.00182544			4.32161	-0.00399623		-0.00812753			4.31284	0.00872684		0.0101739				4.31986	0.00154249		-0.000229241			4.32162	-0.00153496		-0.00307043
4.33565	-0.00162406		0.000433885			4.33741	-0.00147534		-0.0029444			4.33215	-3.96236e-05		-0.00362841				4.32513	-0.000697609		-0.00191539			4.3374	-0.00398636		-0.00811766			4.32863	0.00850735		0.00995437				4.33565	0.00154074		-0.000230984			4.33741	-0.00154204		-0.0030775
4.35144	-0.0017056		0.000352344			4.3532	-0.00148212		-0.00295118			4.34794	-0.000128718		-0.0037175				4.34092	-0.000684146		-0.00190193			4.35319	-0.00397648		-0.00810778			4.34442	0.00839219		0.00983921				4.35144	0.001539		-0.000232726			4.3532	-0.00154911		-0.00308458
4.36723	-0.0017801		0.000277841			4.36899	-0.00148219		-0.00295125			4.36373	-0.000143551		-0.00373233				4.35671	-0.000609089		-0.00182687			4.36898	-0.00403331		-0.00816461			4.36021	0.00826538		0.0097124				4.36723	0.00155193		-0.000219796			4.36899	-0.00154919		-0.00308466
4.38302	-0.00189389		0.000164056			4.38478	-0.00148227		-0.00295133			4.37952	-0.000110845		-0.00369963				4.3725	-0.000566405		-0.00178419			4.38477	-0.00402439		-0.00815569			4.376	0.0081209		0.00956791				4.38302	0.00155921		-0.000212517			4.38478	-0.00154927		-0.00308474
4.39881	-0.00190857		0.000149378			4.40057	-0.00151258		-0.00298164			4.39531	-3.33875e-05		-0.00362217				4.38829	-0.000589096		-0.00180688			4.40056	-0.00396941		-0.00810071			4.39179	0.00802183		0.00946885				4.39881	0.00151054		-0.000261182			4.40057	-0.00158096		-0.00311643
4.4146	-0.00180413		0.000253811			4.41636	-0.00155635		-0.00302541			4.4111	-3.02685e-05		-0.00361905				4.40408	-0.000611787		-0.00182957			4.41635	-0.00393944		-0.00807073			4.40758	0.00799354		0.00944055				4.4146	0.00146188		-0.000309848			4.41636	-0.0016267		-0.00316217
4.43039	-0.00181677		0.000241176			4.43215	-0.00159363		-0.00306269			4.42689	-2.71495e-05		-0.00361593				4.41987	-0.000652309		-0.00187009			4.43214	-0.00390593		-0.00803723			4.42337	0.00789696		0.00934398				4.43039	0.001383		-0.000388724			4.43215	-0.00166567		-0.00320114
4.44617	-0.00182941		0.00022854			4.44794	-0.00163449		-0.00310355			4.44267	-3.17543e-05		-0.00362054				4.43566	-0.000699618		-0.0019174			4.44793	-0.00388834		-0.00801964			4.43916	0.00770611		0.00915312				4.44617	0.00132297		-0.000448753			4.44794	-0.00170837		-0.00324384
4.46196	-0.00186658		0.000191365			4.46373	-0.00157731		-0.00304637			4.45846	-2.85323e-05		-0.00361731				4.45145	-0.000677245		-0.00189502			4.46372	-0.00387074		-0.00800204			4.45495	0.00747828		0.0089253				4.46196	0.00130141		-0.000470318			4.46373	-0.00164861		-0.00318408
4.47775	-0.00191012		0.000147825			4.47952	-0.00154399		-0.00301305			4.47425	-2.53103e-05		-0.00361409				4.46724	-0.0006208		-0.00183858			4.47951	-0.00384141		-0.00797271			4.47074	0.00741496		0.00886198				4.47775	0.00130634		-0.000465383			4.47952	-0.00161379		-0.00314925
4.49354	-0.00197065		8.72966e-05			4.49531	-0.00153218		-0.00300124			4.49004	-3.16459e-05		-0.00362043				4.48303	-0.000578384		-0.00179616			4.4953	-0.00381963		-0.00795093			4.48653	0.00740543		0.00885245				4.49354	0.00130176		-0.000469969			4.49531	-0.00160144		-0.0031369
4.50933	-0.00201189		4.60527e-05			4.5111	-0.00154836		-0.00301742			4.50583	-6.03598e-05		-0.00364914				4.49882	-0.000560936		-0.00177872			4.51109	-0.00378469		-0.00791599			4.50232	0.0072914		0.00873841				4.50933	0.00129717		-0.000474556			4.5111	-0.00161835		-0.00315382
4.52512	-0.00199853		5.94126e-05			4.52689	-0.00156454		-0.0030336			4.52162	-0.000121435		-0.00371022				4.51461	-0.000552401		-0.00177018			4.52688	-0.00373034		-0.00786164			4.51811	0.00708303		0.00853005				4.52512	0.00127918		-0.000492546			4.52689	-0.00163526		-0.00317073
4.54091	-0.00193097		0.000126976			4.54268	-0.0015933		-0.00306236			4.53741	-0.000162893		-0.00375168				4.53039	-0.000553087		-0.00177087			4.54267	-0.0036683		-0.0077996			4.5339	0.00694195		0.00838897				4.54091	0.00119833		-0.000573399			4.54268	-0.00166532		-0.00320079
4.5567	-0.00191094		0.000147004			4.55847	-0.00159487		-0.00306393			4.5532	-0.000206611		-0.00379539				4.54618	-0.000572817		-0.0017906			4.55845	-0.00361875		-0.00775005			4.54969	0.00687599		0.00832301				4.5567	0.00120069		-0.000571039			4.55847	-0.00166696		-0.00320243
4.57249	-0.00188588		0.000172068			4.57426	-0.00163519		-0.00310425			4.56899	-0.000226195		-0.00381498				4.56197	-0.000592547		-0.00181033			4.57424	-0.00353228		-0.00766358			4.56548	0.00686578		0.0083128				4.57249	0.00120305		-0.000568679			4.57426	-0.00170911		-0.00324458
4.58828	-0.00180975		0.000248196			4.59005	-0.00173338		-0.00320244			4.58478	-0.000230756		-0.00381954				4.57776	-0.00063809		-0.00185587			4.59003	-0.00343667		-0.00756797			4.58127	0.00683768		0.0082847				4.58828	0.00119052		-0.000581208			4.59005	-0.00181174		-0.0033472
4.60407	-0.00180236		0.000255581			4.60584	-0.0018626		-0.00333166			4.60057	-0.000210824		-0.00379961				4.59355	-0.000672751		-0.00189053			4.60582	-0.00339272		-0.00752402			4.59706	0.00675934		0.00820636				4.60407	0.00107572		-0.000696011			4.60584	-0.0019468		-0.00348226
4.61986	-0.00181445		0.000243496			4.62163	-0.0018779		-0.00334696			4.61636	-0.000134925		-0.00372371				4.60934	-0.00067936		-0.00189714			4.62161	-0.0033684		-0.0074997			4.61285	0.00667326		0.00812027				4.61986	0.000955698		-0.000816029			4.62163	-0.00196279		-0.00349826
4.63565	-0.00182654		0.00023141			4.63742	-0.00179015		-0.00325921			4.63215	-0.000112114		-0.0037009				4.62513	-0.000662316		-0.0018801			4.6374	-0.00332519		-0.00745649			4.62864	0.0065863		0.00803332				4.63565	0.000939265		-0.000832463			4.63742	-0.00187107		-0.00340654
4.65144	-0.00196385		9.40918e-05			4.65321	-0.00178752		-0.00325658			4.64794	-0.000105609		-0.00369439				4.64092	-0.000675985		-0.00189376			4.65319	-0.00332558		-0.00745687			4.64442	0.00650003		0.00794704				4.65144	0.000952332		-0.000819395			4.65321	-0.00186832		-0.00340379
4.66723	-0.00207457		-1.66262e-05			4.669	-0.00180502		-0.00327408			4.66373	-0.000107258		-0.00369604				4.65671	-0.000689655		-0.00190743			4.66898	-0.00332596		-0.00745726			4.66021	0.0064288		0.00787582				4.66723	0.0009654		-0.000806327			4.669	-0.00188662		-0.00342208
4.68302	-0.00217159		-0.000113643			4.68479	-0.00182253		-0.00329159			4.67952	-0.000108907		-0.00369769				4.6725	-0.000716124		-0.0019339			4.68477	-0.00335283		-0.00748413			4.676	0.00631516		0.00776217				4.68302	0.000965302		-0.000806425			4.68479	-0.00190491		-0.00344038
4.69881	-0.00221335		-0.0001554			4.70058	-0.00193492		-0.00340398			4.69531	-0.000190475		-0.00377926				4.68829	-0.000731334		-0.00194911			4.70056	-0.00336366		-0.00749496			4.69179	0.00620059		0.00764761				4.69881	0.000965204		-0.000806524			4.70058	-0.00202239		-0.00355786
4.7146	-0.0022214		-0.000163459			4.71636	-0.00198348		-0.00345254			4.7111	-0.000162508		-0.00375129				4.70408	-0.000715625		-0.0019334			4.71635	-0.00327289		-0.00740419			4.70758	0.00617159		0.00761861				4.7146	0.000947001		-0.000824726			4.71636	-0.00207314		-0.00360861
4.73039	-0.00220502		-0.000147078			4.73215	-0.00198582		-0.00345488			4.72689	-7.91507e-05		-0.00366793				4.71987	-0.000712369		-0.00193015			4.73214	-0.00317724		-0.00730854			4.72337	0.00616284		0.00760985				4.73039	0.000907596		-0.000864132			4.73215	-0.00207559		-0.00361105
4.74618	-0.00219665		-0.000138704			4.74794	-0.00198977		-0.00345883			4.74268	-6.5813e-06		-0.00359536				4.73566	-0.000696742		-0.00191452			4.74793	-0.00309038		-0.00722168			4.73916	0.00613969		0.00758671				4.74618	0.000957783		-0.000813944			4.74794	-0.00207972		-0.00361519
4.76197	-0.00216332		-0.000105379			4.76373	-0.00199373		-0.00346279			4.75847	3.66217e-05		-0.00355216				4.75145	-0.000695616		-0.0019134			4.76372	-0.00296586		-0.00709716			4.75495	0.00611655		0.00756356				4.76197	0.00103915		-0.000732577			4.76373	-0.00208385		-0.00361932
4.77776	-0.00208629		-2.83455e-05			4.77952	-0.00203069		-0.00349975			4.77426	4.09098e-05		-0.00354787				4.76724	-0.000702466		-0.00192025			4.77951	-0.0028006		-0.0069319			4.77074	0.00607379		0.0075208				4.77776	0.00106447		-0.000707255			4.77952	-0.00212249		-0.00365796
4.79355	-0.00200973		4.82158e-05			4.79531	-0.00208194		-0.003551			4.79005	7.66544e-05		-0.00351213				4.78303	-0.000709315		-0.00192709			4.7953	-0.00265339		-0.00678469			4.78653	0.00599657		0.00744358				4.79355	0.00107516		-0.000696569			4.79531	-0.00217605		-0.00371152
4.80934	-0.00199932		5.86287e-05			4.8111	-0.0021037		-0.00357276			4.80584	0.000166426		-0.00342236				4.79882	-0.000768919		-0.0019867			4.81109	-0.002588		-0.0067193			4.80232	0.00598442		0.00743144				4.80934	0.00104719		-0.000724534			4.8111	-0.0021988		-0.00373427
4.82513	-0.0020072		5.07435e-05			4.82689	-0.00210405		-0.00357311			4.82163	0.000233865		-0.00335492				4.81461	-0.000792445		-0.00201022			4.82688	-0.00256457		-0.00669587			4.81811	0.00604433		0.00749134				4.82513	0.00101923		-0.0007525			4.82689	-0.00219916		-0.00373463
4.84091	-0.00201509		4.28582e-05			4.84268	-0.0021077		-0.00357676			4.83741	0.00027819		-0.00331059				4.8304	-0.000837061		-0.00205484			4.84267	-0.00253164		-0.00666294			4.8339	0.00604692		0.00749393				4.84091	0.000956949		-0.000814778			4.84268	-0.00220298		-0.00373844
4.8567	-0.00207204		-1.40935e-05			4.85847	-0.00208694		-0.003556			4.8532	0.000319063		-0.00326972				4.84619	-0.000848351		-0.00206613			4.85846	-0.00245758		-0.00658888			4.84969	0.00604392		0.00749093				4.8567	0.000903538		-0.00086819			4.85847	-0.00218127		-0.00371674
4.87249	-0.00203586		2.20848e-05			4.87426	-0.00208455		-0.00355361			4.86899	0.000351544		-0.00323724				4.86198	-0.000880661		-0.00209844			4.87425	-0.00233884		-0.00647014			4.86548	0.00603169		0.00747871				4.87249	0.000905423		-0.000866304			4.87426	-0.00217878		-0.00371424
4.88828	-0.00200941		4.85359e-05			4.89005	-0.00209025		-0.00355931			4.88478	0.000353083		-0.0032357				4.87777	-0.000907359		-0.00212514			4.89004	-0.00224101		-0.00637231			4.88127	0.00601946		0.00746648				4.88828	0.000900116		-0.000871611			4.89005	-0.00218474		-0.0037202
4.90407	-0.00197069		8.72595e-05			4.90584	-0.00209595		-0.00356501			4.90057	0.000354622		-0.00323416				4.89356	-0.000934057		-0.00215184			4.90583	-0.00220025		-0.00633155			4.89706	0.00599801		0.00744503				4.90407	0.00088579		-0.000885938			4.90584	-0.0021907		-0.00372616
4.91986	-0.00193988		0.000118071			4.92163	-0.00213969		-0.00360875			4.91636	0.000331689		-0.00325709				4.90935	-0.000946068		-0.00216385			4.92162	-0.0021349		-0.0062662			4.91285	0.00597947		0.00742649				4.91986	0.000904313		-0.000867415			4.92163	-0.00223641		-0.00377187
4.93565	-0.00193257		0.000125371			4.93742	-0.00219665		-0.00366571			4.93215	0.000209765		-0.00337902				4.92513	-0.000914918		-0.0021327			4.93741	-0.00199635		-0.00612765			4.92864	0.0059923		0.00743931				4.93565	0.000935759		-0.000835969			4.93742	-0.00229594		-0.00383141
4.95144	-0.00192527		0.000132672			4.95321	-0.00223301		-0.00370207			4.94794	9.41531e-05		-0.00349463				4.94092	-0.000917216		-0.002135			4.9532	-0.00183548		-0.00596677			4.94443	0.00597369		0.00742071				4.95144	0.00100192		-0.000769804			4.95321	-0.00233395		-0.00386941
4.96723	-0.00191075		0.000147199			4.969	-0.00231274		-0.0037818			4.96373	8.12583e-05		-0.00350752				4.95671	-0.000919515		-0.00213729			4.96898	-0.00160618		-0.00573748			4.96022	0.00595509		0.0074021				4.96723	0.00104759		-0.000724138			4.969	-0.00241728		-0.00395275
4.98302	-0.00190473		0.000153216			4.98479	-0.00236746		-0.00383652			4.97952	0.000140275		-0.00344851				4.9725	-0.000923748		-0.00214153			4.98477	-0.00150358		-0.00563488			4.97601	0.0059129		0.00735992				4.98302	0.00105961		-0.000712117			4.98479	-0.00247448		-0.00400994
4.99881	-0.00192578		0.000132166			5.00058	-0.00237036		-0.00383942			4.99531	0.000195715		-0.00339307				4.98829	-0.000937608		-0.00215539			5.00056	-0.0014905		-0.0056218			4.9918	0.00587535		0.00732237				4.99881	0.00103059		-0.000741141			5.00058	-0.00247751		-0.00401298
5.0146	-0.00194683		0.000111116			5.01637	-0.00232667		-0.00379573			5.0111	0.000220265		-0.00336852				5.00408	-0.000951468		-0.00216925			5.01635	-0.00146804		-0.00559934			5.00759	0.00595008		0.00739709				5.0146	0.00100156		-0.000770165			5.01637	-0.00243185		-0.00396732
5.03039	-0.00192076		0.000137182			5.03216	-0.00232642		-0.00379548			5.02689	0.000228745		-0.00336004				5.01987	-0.000997942		-0.00221572			5.03214	-0.00134857		-0.00547987			5.02338	0.00595423		0.00740124				5.03039	0.000999758		-0.000771969			5.03216	-0.00243159		-0.00396705
5.04618	-0.00183812		0.000219826			5.04795	-0.00233269		-0.00380175			5.04268	0.000222505		-0.00336628				5.03566	-0.000996443		-0.00221422			5.04793	-0.00120356		-0.00533485			5.03916	0.00595838		0.00740539				5.04618	0.00107049		-0.000701241			5.04795	-0.00243814		-0.00397361
5.06197	-0.00172511		0.000332839			5.06374	-0.00233897		-0.00380803			5.05847	0.000216265		-0.00337252				5.05145	-0.000961641		-0.00217942			5.06372	-0.00109393		-0.00522523			5.05495	0.0059653		0.00741232				5.06197	0.00111072		-0.000661009			5.06374	-0.0024447		-0.00398016
5.07776	-0.00171062		0.000347326			5.07953	-0.00238291		-0.00385197			5.07426	0.000229114		-0.00335967				5.06724	-0.000907821		-0.0021256			5.07951	-0.000985666		-0.00511696			5.07074	0.00604378		0.0074908				5.07776	0.00116042		-0.000611307			5.07953	-0.00249063		-0.00402609
5.09355	-0.00170345		0.000354493			5.09532	-0.00244802		-0.00391708			5.09005	0.000221644		-0.00336714				5.08303	-0.000874916		-0.0020927			5.0953	-0.000868565		-0.00499986			5.08653	0.00608155		0.00752856				5.09355	0.00116693		-0.000604798			5.09532	-0.00255868		-0.00409415
5.10934	-0.00169629		0.00036166			5.1111	-0.00253241		-0.00400147			5.10584	0.000214175		-0.00337461				5.09882	-0.000868634		-0.00208641			5.11109	-0.000777599		-0.0049089			5.10232	0.00608912		0.00753613				5.10934	0.00117344		-0.000598288			5.1111	-0.00264688		-0.00418235
5.12513	-0.00166052		0.000397424			5.12689	-0.00257485		-0.00404391			5.12163	0.000152979		-0.0034358				5.11461	-0.000881425		-0.0020992			5.12688	-0.000658921		-0.00479022			5.11811	0.00607532		0.00752234				5.12513	0.00118958		-0.000582149			5.12689	-0.00269125		-0.00422671
5.14092	-0.00157927		0.000478678			5.14268	-0.00257669		-0.00404575			5.13742	0.0001473		-0.00344148				5.1304	-0.000894217		-0.002112			5.14267	-0.000570316		-0.00470161			5.1339	0.00606153		0.00750855				5.14092	0.00127201		-0.000499714			5.14268	-0.00269316		-0.00422863
5.15671	-0.00156106		0.000496889			5.15847	-0.00254422		-0.00401328			5.15321	0.000164813		-0.00342397				5.14619	-0.000919113		-0.00213689			5.15846	-0.000467634		-0.00459893			5.14969	0.00599241		0.00743942				5.15671	0.00127339		-0.000498334			5.15847	-0.00265923		-0.00419469
5.1725	-0.00154285		0.0005151			5.17426	-0.00254405		-0.00401311			5.169	0.0001726		-0.00341618				5.16198	-0.000987324		-0.0022051			5.17425	-0.000349892		-0.00448119			5.16548	0.00598844		0.00743546				5.1725	0.00127477		-0.000496955			5.17426	-0.00265905		-0.00419452
5.18829	-0.00153649		0.000521457			5.19005	-0.00254468		-0.00401374			5.18479	0.000177663		-0.00341112				5.17777	-0.00104218		-0.00225996			5.19004	-0.00027099		-0.00440229			5.18127	0.00597922		0.00742624				5.18829	0.00127218		-0.000499543			5.19005	-0.00265971		-0.00419518
5.20408	-0.00153804		0.000519909			5.20584	-0.00254532		-0.00401438			5.20058	0.000179789		-0.00340899				5.19356	-0.00111644		-0.00233422			5.20583	-0.000243803		-0.0043751			5.19706	0.00597		0.00741701				5.20408	0.00126775		-0.000503975			5.20584	-0.00266037		-0.00419584
5.21987	-0.00153959		0.00051836			5.22163	-0.00256669		-0.00403575			5.21637	0.000181916		-0.00340687				5.20935	-0.00119709		-0.00241487			5.22162	-0.000227292		-0.00435859			5.21285	0.00590541		0.00735243				5.21987	0.00125433		-0.000517399			5.22163	-0.00268272		-0.00421818
5.23565	-0.00159091		0.000467032			5.23742	-0.00262826		-0.00409732			5.23215	0.000145847		-0.00344294				5.22514	-0.00126622		-0.002484			5.23741	-0.000210782		-0.00434208			5.22864	0.00588032		0.00732733				5.23565	0.00119892		-0.000572811			5.23742	-0.00274707		-0.00428253
5.25144	-0.0015892		0.000468743			5.25321	-0.00262784		-0.0040969			5.24794	0.000104484		-0.0034843				5.24093	-0.00128393		-0.00250171			5.2532	-0.000142395		-0.00427369			5.24443	0.00589015		0.00733717				5.25144	0.0012102		-0.000561529			5.25321	-0.00274663		-0.00428209
5.26723	-0.0015345		0.000523443			5.269	-0.00261534		-0.0040844			5.26373	0.000107073		-0.00348171				5.25672	-0.00129372		-0.0025115			5.26899	3.86036e-05		-0.0040927			5.26022	0.00585655		0.00730356				5.26723	0.00124855		-0.000523178			5.269	-0.00273357		-0.00426903
5.28302	-0.00149845		0.000559496			5.28479	-0.00260522		-0.00407428			5.27952	0.000109663		-0.00347912				5.27251	-0.00128843		-0.00250621			5.28478	0.000222122		-0.00390918			5.27601	0.00582295		0.00726996				5.28302	0.00126896		-0.00050277			5.28479	-0.00272299		-0.00425845
5.29881	-0.00150281		0.000555134			5.30058	-0.0026058		-0.00407486			5.29531	7.79168e-05		-0.00351087				5.2883	-0.00128314		-0.00250092			5.30057	0.0002731		-0.0038582			5.2918	0.00575883		0.00720585				5.29881	0.00128937		-0.000482361			5.30058	-0.00272359		-0.00425906
5.3146	-0.00150717		0.000550772			5.31637	-0.00260637		-0.00407543			5.3111	2.60175e-05		-0.00356277				5.30408	-0.00124869		-0.00246647			5.31636	0.000324078		-0.00380722			5.30759	0.00570513		0.00715214				5.3146	0.00129934		-0.000472388			5.31637	-0.00272419		-0.00425966
5.33039	-0.00152574		0.000532209			5.33216	-0.00260922		-0.00407828			5.32689	-4.76062e-05		-0.00363639				5.31987	-0.00127461		-0.00249239			5.33215	0.000357252		-0.00377405			5.32338	0.00563315		0.00708016				5.33039	0.00134846		-0.000423271			5.33216	-0.00272717		-0.00426264
5.34618	-0.00161015		0.000447799			5.34795	-0.00263505		-0.00410411			5.34268	-1.67828e-06		-0.00359046				5.33566	-0.00130053		-0.00251831			5.34794	0.000373779		-0.00375752			5.33917	0.00546775		0.00691476				5.34618	0.00134839		-0.000423333			5.34795	-0.00275416		-0.00428963
5.36197	-0.00160793		0.000450015			5.36374	-0.00271053		-0.00417959			5.35847	5.44843e-05		-0.0035343				5.35145	-0.00134646		-0.00256424			5.36372	0.000349863		-0.00378144			5.35496	0.00536124		0.00680825				5.36197	0.00134833		-0.000423395			5.36374	-0.00283305		-0.00436852
5.37776	-0.00160424		0.000453705			5.37953	-0.00270701		-0.00417607			5.37426	8.27566e-05		-0.00350603				5.36724	-0.00139609		-0.00261387			5.37951	0.000325947		-0.00380535			5.37075	0.0053319		0.00677891				5.37776	0.00133567		-0.000436054			5.37953	-0.00282937		-0.00436484
5.39355	-0.00160055		0.000457395			5.39532	-0.00268816		-0.00415722			5.39005	8.28234e-05		-0.00350596				5.38303	-0.0014308		-0.00264858			5.3953	0.000339995		-0.0037913			5.38654	0.00530256		0.00674957				5.39355	0.00138587		-0.000385856			5.39532	-0.00280968		-0.00434514
5.40934	-0.00160568		0.000452264			5.41111	-0.0026828		-0.00415186			5.40584	8.28902e-05		-0.00350589				5.39882	-0.0014414		-0.00265918			5.41109	0.000353957		-0.00377734			5.40233	0.00523991		0.00668693				5.40934	0.00146733		-0.000304396			5.41111	-0.00280407		-0.00433954
5.42513	-0.00163087		0.00042708			5.4269	-0.00269254		-0.0041616			5.42163	6.13039e-05		-0.00352748				5.41461	-0.00146942		-0.0026872			5.42688	0.000365766		-0.00376553			5.41812	0.00506959		0.0065166				5.42513	0.00149357		-0.000278155			5.4269	-0.00281425		-0.00434972
5.44092	-0.00168167		0.000376271			5.44269	-0.00270228		-0.00417134			5.43742	3.34348e-05		-0.00355535				5.4304	-0.00154566		-0.00276344			5.44267	0.000328153		-0.00380315			5.43391	0.00493223		0.00637925				5.44092	0.00150116		-0.000270564			5.44269	-0.00282443		-0.0043599
5.45671	-0.00160882		0.000449126			5.45848	-0.00272712		-0.00419618			5.45321	-8.04377e-06		-0.00359683				5.44619	-0.00156238		-0.00278016			5.45846	0.00029054		-0.00384076			5.44969	0.00481845		0.00626547				5.45671	0.00148567		-0.000286056			5.45848	-0.00285039		-0.00438586
5.4725	-0.00162632		0.000431621			5.47427	-0.00274547		-0.00421453			5.469	-6.95654e-05		-0.00365835				5.46198	-0.00152989		-0.00274767			5.47425	0.000218905		-0.00391239			5.46548	0.00466935		0.00611637				5.4725	0.00147018		-0.000301549			5.47427	-0.00286957		-0.00440504
5.48829	-0.00164383		0.000414116			5.49006	-0.00275923		-0.00422829			5.48479	-0.000150374		-0.00373916				5.47777	-0.0015157		-0.00273348			5.49004	0.00021112		-0.00392018			5.48127	0.00444043		0.00588745				5.48829	0.0014413		-0.000330425			5.49006	-0.00288396		-0.00441943
5.50408	-0.00168393		0.000374014			5.50584	-0.00286186		-0.00433092			5.50058	-0.000228924		-0.00381771				5.49356	-0.00152393		-0.00274171			5.50583	0.000182841		-0.00394846			5.49706	0.00424141		0.00568843				5.50408	0.00145239		-0.000319334			5.50584	-0.00299123		-0.00452669
5.51987	-0.00176475		0.000293198			5.52163	-0.00290254		-0.0043716			5.51637	-0.00025492		-0.0038437				5.50935	-0.00153216		-0.00274994			5.52162	0.000194424		-0.00393688			5.51285	0.00417447		0.00562149				5.51987	0.00151803		-0.000253699			5.52163	-0.00303375		-0.00456921
5.53566	-0.00179542		0.00026253			5.53742	-0.00284922		-0.00431828			5.53216	-0.000295575		-0.00388436				5.52514	-0.00162322		-0.002841			5.53741	0.00019528		-0.00393602			5.52864	0.00414113		0.00558814				5.53566	0.0016097		-0.000162027			5.53742	-0.00297802		-0.00451348
5.55145	-0.00174936		0.000308588			5.55321	-0.00276332		-0.00423238			5.54795	-0.000285298		-0.00387408				5.54093	-0.00170017		-0.00291795			5.5532	0.000196136		-0.00393516			5.54443	0.00412237		0.00556939				5.55145	0.00165103		-0.000120693			5.55321	-0.00288824		-0.0044237
5.56724	-0.00170608		0.000351862			5.569	-0.0027664		-0.00423546			5.56374	-0.000198019		-0.0037868				5.55672	-0.00174168		-0.00295946			5.56899	0.000129307		-0.00400199			5.56022	0.00410669		0.00555371				5.56724	0.00166938		-0.000102343			5.569	-0.00289145		-0.00442692
5.58303	-0.00171214		0.000345806			5.58479	-0.00276947		-0.00423853			5.57953	-0.000180812		-0.00376959				5.57251	-0.00175022		-0.00296799			5.58478	0.000117439		-0.00401386			5.57601	0.00399377		0.00544078				5.58303	0.00168773		-8.39931e-05			5.58479	-0.00289466		-0.00443013
5.59882	-0.0017182		0.00033975			5.60058	-0.00278294		-0.004252			5.59532	-0.000163604		-0.00375239				5.5883	-0.00176449		-0.00298227			5.60057	0.000122618		-0.00400868			5.5918	0.00383581		0.00528282				5.59882	0.00172653		-4.51932e-05			5.60058	-0.00290874		-0.00444421
5.61461	-0.00173736		0.000320583			5.61637	-0.00278576		-0.00425482			5.61111	-0.00016528		-0.00375406				5.60409	-0.00177876		-0.00299654			5.61636	3.65974e-06		-0.00412764			5.60759	0.00361471		0.00506172				5.61461	0.00180252		3.07933e-05			5.61637	-0.00291168		-0.00444715
5.63039	-0.00180006		0.000257889			5.63216	-0.00278857		-0.00425763			5.62689	-0.000166957		-0.00375574				5.61988	-0.00181101		-0.00302879			5.63215	-0.000174011		-0.00430531			5.62338	0.0033931		0.00484012				5.63039	0.00182906		5.73344e-05			5.63216	-0.00291462		-0.00445009
5.64618	-0.00184506		0.000212886			5.64795	-0.00281032		-0.00427938			5.64268	-0.000180762		-0.00376954				5.63567	-0.00185091		-0.00306869			5.64794	-0.00024154		-0.00437284			5.63917	0.00323029		0.00467731				5.64618	0.00183563		6.39063e-05			5.64795	-0.00293736		-0.00447283
5.66197	-0.00186592		0.000192025			5.66374	-0.00281282		-0.00428188			5.65847	-0.00021028		-0.00379906				5.65146	-0.00186058		-0.00307836			5.66373	-0.000220406		-0.0043517			5.65496	0.00310049		0.0045475				5.66197	0.00181951		4.77847e-05			5.66374	-0.00293997		-0.00447544
5.67776	-0.00189125		0.000166697			5.67953	-0.00281227		-0.00428133			5.67426	-0.000188496		-0.00377728				5.66725	-0.00187025		-0.00308803			5.67952	-0.000210028		-0.00434133			5.67075	0.00294507		0.00439209				5.67776	0.00180339		3.16631e-05			5.67953	-0.0029394		-0.00447486
5.69355	-0.00192128		0.000136666			5.69532	-0.00281744		-0.0042865			5.69005	-0.000141843		-0.00373063				5.68304	-0.00194351		-0.00316129			5.69531	-0.000199651		-0.00433095			5.68654	0.00275853		0.00420555				5.69355	0.00173689		-3.48421e-05			5.69532	-0.0029448		-0.00448027
5.70934	-0.00201981		3.8136e-05			5.71111	-0.00282261		-0.00429167			5.70584	-0.000134171		-0.00372295				5.69882	-0.00196429		-0.00318207			5.7111	-0.000150255		-0.00428155			5.70233	0.00264806		0.00409507				5.70934	0.00169854		-7.31901e-05			5.71111	-0.0029502		-0.00448567
5.72513	-0.00208439		-2.64478e-05			5.7269	-0.00284244		-0.0043115			5.72163	-9.81743e-05		-0.00368696				5.71461	-0.0019796		-0.00319738			5.72689	-8.7892e-05		-0.00421919			5.71812	0.00256009		0.0040071				5.72513	0.00172108		-5.06516e-05			5.7269	-0.00297093		-0.00450639
5.74092	-0.0021125		-5.45579e-05			5.74269	-0.00285966		-0.00432872			5.73742	-0.000131309		-0.00372009				5.7304	-0.00194175		-0.00315953			5.74268	-5.48685e-05		-0.00418617			5.73391	0.00239658		0.00384359				5.74092	0.00179183		2.01054e-05			5.74269	-0.00298893		-0.0045244
5.75671	-0.00217246		-0.000114516			5.75848	-0.00287689		-0.00434595			5.75321	-0.000164444		-0.00375323				5.74619	-0.00190052		-0.0031183			5.75847	-0.000100345		-0.00423164			5.7497	0.00228181		0.00372883				5.75671	0.00180372		3.1993e-05			5.75848	-0.00300693		-0.0045424
5.7725	-0.00229182		-0.000233879			5.77427	-0.00297746		-0.00444652			5.769	-0.00023947		-0.00382825				5.76198	-0.00190047		-0.00311825			5.77425	-0.000145821		-0.00427712			5.76549	0.00226957		0.00371659				5.7725	0.00180035		2.86246e-05			5.77427	-0.00311205		-0.00464752
5.78829	-0.00236123		-0.000303289			5.79006	-0.00300364		-0.0044727			5.78479	-0.000341316		-0.0039301				5.77777	-0.00190042		-0.0031182			5.79004	-0.000171971		-0.00430327			5.78128	0.00220997		0.00365699				5.78829	0.00179698		2.52563e-05			5.79006	-0.00313942		-0.00467489
5.80408	-0.00240232		-0.000344375			5.80585	-0.00294148		-0.00441054			5.80058	-0.000330511		-0.00391929				5.79356	-0.00188516		-0.00310294			5.80583	-0.000251089		-0.00438239			5.79707	0.00208561		0.00353263				5.80408	0.00171973		-5.19964e-05			5.80585	-0.00307444		-0.00460991
5.81987	-0.00240486		-0.000346918			5.82164	-0.00288368		-0.00435274			5.81637	-0.00032517		-0.00391395				5.80935	-0.0018847		-0.00310248			5.82162	-0.000378253		-0.00450955			5.81286	0.00198202		0.00342903				5.81987	0.00171852		-5.32088e-05			5.82164	-0.00301403		-0.0045495
5.83566	-0.00240741		-0.000349461			5.83743	-0.00284535		-0.00431441			5.83216	-0.000319829		-0.00390861				5.82514	-0.00189165		-0.00310943			5.83741	-0.000480271		-0.00461157			5.82865	0.00185103		0.00329804				5.83566	0.0017331		-3.86304e-05			5.83743	-0.00297397		-0.00450944
5.85145	-0.00248052		-0.000422573			5.85322	-0.00284402		-0.00431308			5.84795	-0.000257072		-0.00384585				5.84093	-0.00189861		-0.00311638			5.8532	-0.000515776		-0.00464707			5.84443	0.00171849		0.00316551				5.85145	0.00175837		-1.3362e-05			5.85322	-0.00297258		-0.00450805
5.86724	-0.0025238		-0.000465854			5.86901	-0.00283433		-0.00430339			5.86374	-0.000161045		-0.00374983				5.85672	-0.00192661		-0.00314439			5.86899	-0.000608376		-0.00473967			5.86022	0.00166535		0.00311237				5.86724	0.00176316		-8.56644e-06			5.86901	-0.00296245		-0.00449792
5.88303	-0.00253786		-0.000479915			5.8848	-0.00282464		-0.0042937			5.87953	-0.000173032		-0.00376181				5.87251	-0.00197417		-0.00319195			5.88478	-0.000679527		-0.00481083			5.87601	0.00162768		0.0030747				5.88303	0.00176796		-3.77083e-06			5.8848	-0.00295232		-0.00448779
5.89882	-0.00256006		-0.000502113			5.90058	-0.00281522		-0.00428428			5.89532	-0.000185019		-0.0037738				5.8883	-0.00200193		-0.00321971			5.90057	-0.000720334		-0.00485163			5.8918	0.00152441		0.00297143				5.89882	0.00182449		5.27625e-05			5.90058	-0.00294248		-0.00447795
5.91461	-0.00256593		-0.000507988			5.91637	-0.00280728		-0.00427634			5.91111	-0.000226065		-0.00381485				5.90409	-0.00198467		-0.00320245			5.91636	-0.000709523		-0.00484082			5.90759	0.00150635		0.00295337				5.91461	0.00188045		0.000108724			5.91637	-0.00293418		-0.00446965
5.9304	-0.00257863		-0.000520689			5.93216	-0.00279935		-0.00426841			5.9269	-0.000242946		-0.00383173				5.91988	-0.00198845		-0.00320623			5.93215	-0.000702288		-0.00483359			5.92338	0.00146678		0.00291379				5.9304	0.0018919		0.00012017			5.93216	-0.00292589		-0.00446135
5.94619	-0.00260302		-0.000545071			5.94795	-0.00278805		-0.00425711			5.94269	-0.000162582		-0.00375136				5.93567	-0.00199644		-0.00321422			5.94794	-0.000695053		-0.00482635			5.93917	0.00140231		0.00284933				5.94619	0.00190334		0.000131617			5.94795	-0.00291408		-0.00444954
5.96198	-0.00267269		-0.000614741			5.96374	-0.00268108		-0.00415014			5.95848	-0.000129977		-0.00371876				5.95146	-0.00200444		-0.00322222			5.96373	-0.00069646		-0.00482776			5.95496	0.00139631		0.00284332				5.96198	0.00189513		0.000123406			5.96374	-0.00280228		-0.00433775
5.97777	-0.0027222		-0.000664254			5.97953	-0.0024987		-0.00396776			5.97427	-9.73714e-05		-0.00368615				5.96725	-0.00194895		-0.00316673			5.97952	-0.000679456		-0.00481075			5.97075	0.00139031		0.00283732				5.97777	0.00188692		0.000115195			5.97953	-0.00261166		-0.00414712
5.99356	-0.00269785		-0.000639903			5.99532	-0.0023689		-0.00383796			5.99006	-8.06378e-05		-0.00366942				5.98304	-0.00186013		-0.00307791			5.99531	-0.000668609		-0.00479991			5.98654	0.00125988		0.00270689				5.99356	0.00186176		9.00353e-05			5.99532	-0.00247598		-0.00401145
6.00935	-0.00269028		-0.000632339			6.01111	-0.00223786		-0.00370692			6.00585	-6.39043e-05		-0.00365269				5.99883	-0.00176504		-0.00298282			6.0111	-0.000664571		-0.00479587			6.00233	0.00115301		0.00260002				6.00935	0.00182164		4.99166e-05			6.01111	-0.00233902		-0.00387449
6.02513	-0.00270438		-0.000646434			6.0269	-0.00224402		-0.00371308			6.02163	-2.31655e-05		-0.00361195				6.01462	-0.00177075		-0.00298853			6.02689	-0.000660533		-0.00479183			6.01812	0.0011046		0.00255162				6.02513	0.00178354		1.18126e-05			6.0269	-0.00234546		-0.00388092
6.04092	-0.00271847		-0.000660528			6.04269	-0.00225017		-0.00371923			6.03742	3.18506e-06		-0.0035856				6.03041	-0.00177883		-0.00299661			6.04268	-0.000663304		-0.0047946			6.03391	0.00108593		0.00253295				6.04092	0.00170058		-7.11447e-05			6.04269	-0.00235189		-0.00388736
6.05671	-0.00273504		-0.000677092			6.05848	-0.0022688		-0.00373786			6.05321	2.95356e-05		-0.00355925				6.0462	-0.00178691		-0.00300469			6.05847	-0.000757576		-0.00488888			6.0497	0.00102792		0.00247493				6.05671	0.00160573		-0.000165996			6.05848	-0.00237135		-0.00390682
6.0725	-0.00275644		-0.00069849			6.07427	-0.00232404		-0.0037931			6.069	3.35197e-05		-0.00355526				6.06199	-0.00182552		-0.0030433			6.07426	-0.000833261		-0.00496456			6.06549	0.000913394		0.00236041				6.0725	0.00156944		-0.00020229			6.07427	-0.00242909		-0.00396456
6.08829	-0.00282667		-0.00076872			6.09006	-0.00237353		-0.00384259			6.08479	2.70604e-05		-0.00356172				6.07778	-0.00189051		-0.00310829			6.09005	-0.000844445		-0.00497574			6.08128	0.000814142		0.00226116				6.08829	0.00160061		-0.000171114			6.09006	-0.00248082		-0.00401629
6.10408	-0.00290999		-0.000852047			6.10585	-0.00236902		-0.00383808			6.10058	2.06011e-05		-0.00356818				6.09356	-0.00188178		-0.00309956			6.10584	-0.000734749		-0.00486605			6.09707	0.000821669		0.00226868				6.10408	0.00161878		-0.000152946			6.10585	-0.00247611		-0.00401157
6.11987	-0.0028857		-0.00082775			6.12164	-0.00237423		-0.00384329			6.11637	-4.1524e-06		-0.00359294				6.10935	-0.00184713		-0.00306491			6.12163	-0.000611991		-0.00474329			6.11286	0.000920939		0.00236795				6.11987	0.00161079		-0.000160932			6.12164	-0.00248156		-0.00401703
6.13566	-0.00279375		-0.000735808			6.13743	-0.00237945		-0.00384851			6.13216	2.15326e-05		-0.00356725				6.12514	-0.00181059		-0.00302837			6.13742	-0.000580733		-0.00471203			6.12865	0.000929477		0.00237649				6.13566	0.00160281		-0.000168919			6.13743	-0.00248701		-0.00402248
6.15145	-0.00279539		-0.000737448			6.15322	-0.00239047		-0.00385953			6.14795	0.000112443		-0.00347634				6.14093	-0.00179917		-0.00301695			6.15321	-0.000556544		-0.00468784			6.14444	0.000926678		0.00237369				6.15145	0.00148845		-0.000283273			6.15322	-0.00249852		-0.00403399
6.16724	-0.00279703		-0.000739088			6.16901	-0.00240998		-0.00387904			6.16374	0.000117338		-0.00347144				6.15672	-0.00173041		-0.00294818			6.16899	-0.000441241		-0.00457254			6.16023	0.000911268		0.00235828				6.16724	0.00145212		-0.000319605			6.16901	-0.00251892		-0.00405439
6.18303	-0.00283257		-0.000774624			6.1848	-0.00242518		-0.00389424			6.17953	0.000119656		-0.00346913				6.17251	-0.00165934		-0.00287712			6.18478	-0.000312692		-0.00444399			6.17602	0.000895858		0.00234287				6.18303	0.00145288		-0.000318845			6.1848	-0.00253481		-0.00407028
6.19882	-0.00291204		-0.000854098			6.20059	-0.00244038		-0.00390944			6.19532	0.000121974		-0.00346681				6.1883	-0.00164542		-0.0028632			6.20057	-0.000258231		-0.00438953			6.19181	0.000885228		0.00233224				6.19882	0.00145364		-0.000318085			6.20059	-0.0025507		-0.00408616
6.21461	-0.00289266		-0.000834711			6.21638	-0.00252416		-0.00399322			6.21111	0.000166362		-0.00342242				6.20409	-0.00163151		-0.00284929			6.21636	-9.90923e-05		-0.00423039			6.2076	0.000840316		0.00228733				6.21461	0.00144221		-0.00032952			6.21638	-0.00263826		-0.00417373
6.2304	-0.0028789		-0.00082095			6.23217	-0.00264011		-0.00410917			6.2269	0.000306207		-0.00328258				6.21988	-0.00159033		-0.00280811			6.23215	-7.04952e-05		-0.00420179			6.22339	0.000796319		0.00224333				6.2304	0.00134587		-0.000425855			6.23217	-0.00275946		-0.00429492
6.24619	-0.00286513		-0.000807189			6.24796	-0.00264045		-0.00410951			6.24269	0.000470162		-0.00311862				6.23567	-0.00152766		-0.00274544			6.24794	-5.61073e-05		-0.00418741			6.23917	0.000757187		0.0022042				6.24619	0.00131214		-0.000459587			6.24796	-0.0027598		-0.00429527
6.26198	-0.00285364		-0.000795698			6.26375	-0.00264078		-0.00410984			6.25848	0.000474051		-0.00311473				6.25146	-0.00154229		-0.00276007			6.26373	-4.17194e-05		-0.00417302			6.25496	0.000706229		0.00215324				6.26198	0.00133234		-0.000439384			6.26375	-0.00276015		-0.00429562
6.27777	-0.00278575		-0.0007278			6.27953	-0.00269669		-0.00416575			6.27427	0.00047248		-0.0031163				6.26725	-0.00155692		-0.0027747			6.27952	-2.89633e-05		-0.00416026			6.27075	0.000675944		0.00212296				6.27777	0.00141347		-0.000358252			6.27953	-0.00281859		-0.00435406
6.29356	-0.00275525		-0.000697308			6.29532	-0.00279199		-0.00426105			6.29006	0.000470908		-0.00311787				6.28304	-0.00158663		-0.00280441			6.29531	5.53612e-05		-0.00407594			6.28654	0.000658815		0.00210583				6.29356	0.00138964		-0.000382087			6.29532	-0.0029182		-0.00445367
6.30935	-0.0027459		-0.000687953			6.31111	-0.00284348		-0.00431254			6.30585	0.000470043		-0.00311874				6.29883	-0.00156037		-0.00277815			6.3111	0.00019746		-0.00393384			6.30233	0.000685763		0.00213278				6.30935	0.00136581		-0.000405922			6.31111	-0.00297202		-0.00450748
6.32514	-0.00273654		-0.000678597			6.3269	-0.0028994		-0.00436846			6.32164	0.000485188		-0.00310359				6.31462	-0.00150505		-0.00272283			6.32689	0.000221745		-0.00390955			6.31812	0.000768644		0.00221566				6.32514	0.00129736		-0.000474371			6.3269	-0.00303046		-0.00456593
6.34093	-0.00272653		-0.000668583			6.34269	-0.00296341		-0.00443247			6.33743	0.00049415		-0.00309463				6.33041	-0.00139349		-0.00261127			6.34268	0.000246031		-0.00388527			6.33391	0.000741097		0.00218811				6.34093	0.00115822		-0.000613511			6.34269	-0.00309737		-0.00463283
6.35672	-0.0026605		-0.000602556			6.35848	-0.00296706		-0.00443612			6.35322	0.000478836		-0.00310995				6.3462	-0.00131066		-0.00252844			6.35847	0.000310841		-0.00382046			6.3497	0.00071355		0.00216056				6.35672	0.00108624		-0.000685487			6.35848	-0.00310118		-0.00463665
6.37251	-0.00265869		-0.000600742			6.37427	-0.00288933		-0.00435839			6.36901	0.000463521		-0.00312526				6.36199	-0.00131554		-0.00253332			6.37426	0.000442452		-0.00368885			6.36549	0.000663518		0.00211053				6.37251	0.0010341		-0.000737629			6.37427	-0.00301994		-0.00455541
6.3883	-0.00265687		-0.000598929			6.39006	-0.00289383		-0.00436289			6.3848	0.000476042		-0.00311274				6.37778	-0.00132222		-0.00254			6.39005	0.00046227		-0.00366903			6.38128	0.000638427		0.00208544				6.3883	0.00105044		-0.000721286			6.39006	-0.00302465		-0.00456011
6.40409	-0.00266164		-0.000603695			6.40585	-0.00289834		-0.0043674			6.40059	0.000497786		-0.003091				6.39357	-0.00132889		-0.00254667			6.40584	0.000538339		-0.00359296			6.39707	0.00068631		0.00213333				6.40409	0.00105678		-0.000714943			6.40585	-0.00302935		-0.00456482
6.41987	-0.00269506		-0.000637117			6.42164	-0.0029104		-0.00437946			6.41637	0.000502739		-0.00308604				6.40936	-0.00133737		-0.00255515			6.42163	0.000650685		-0.00348061			6.41286	0.000692368		0.00213938				6.41987	0.00101049		-0.000761238			6.42164	-0.00304197		-0.00457743
6.43566	-0.00275263		-0.000694688			6.43743	-0.0028512		-0.00432026			6.43216	0.000522343		-0.00306644				6.42515	-0.00138435		-0.00260213			6.43742	0.000749465		-0.00338183			6.42865	0.000698426		0.00214544				6.43566	0.000964194		-0.000807533			6.43743	-0.00298009		-0.00451555
6.45145	-0.00280172		-0.000743772			6.45322	-0.00285104		-0.0043201			6.44795	0.000576193		-0.00301259				6.44094	-0.00139797		-0.00261575			6.45321	0.00087662		-0.00325468			6.44444	0.000714623		0.00216164				6.45145	0.000896154		-0.000875573			6.45322	-0.00297992		-0.00451539
6.46724	-0.00282908		-0.000771132			6.46901	-0.00285756		-0.00432662			6.46374	0.000649854		-0.00293893				6.45673	-0.00135757		-0.00257535			6.469	0.000970804		-0.0031605			6.46023	0.000719737		0.00216675				6.46724	0.000873721		-0.000898007			6.46901	-0.00298674		-0.0045222
6.48303	-0.00284461		-0.000786667			6.4848	-0.00286408		-0.00433314			6.47953	0.000692151		-0.00289663				6.47251	-0.00130328		-0.00252106			6.48479	0.000998512		-0.00313279			6.47602	0.000724851		0.00217187				6.48303	0.000843103		-0.000928625			6.4848	-0.00299355		-0.00452902
6.49882	-0.00282804		-0.00077009			6.50059	-0.00281641		-0.00428547			6.49532	0.000695312		-0.00289347				6.4883	-0.00128077		-0.00249855			6.50058	0.00102622		-0.00310508			6.49181	0.000739643		0.00218666				6.49882	0.000861961		-0.000909767			6.50059	-0.00294372		-0.00447919
6.51461	-0.0028069		-0.000748954			6.51638	-0.00279163		-0.00426069			6.51111	0.000698473		-0.00289031				6.50409	-0.00128873		-0.00250651			6.51637	0.00104429		-0.00308701			6.5076	0.000725446		0.00217246				6.51461	0.000885662		-0.000886065			6.51638	-0.00291782		-0.00445328
6.5304	-0.00280006		-0.000742116			6.53217	-0.00278491		-0.00425397			6.5269	0.000697573		-0.00289121				6.51988	-0.0012967		-0.00251448			6.53216	0.00109565		-0.00303565			6.52339	0.000711248		0.00215826				6.5304	0.000898473		-0.000873254			6.53217	-0.0029108		-0.00444627
6.54619	-0.00279573		-0.00073778			6.54796	-0.00283064		-0.0042997			6.54269	0.000695317		-0.00289347				6.53567	-0.0013076		-0.00252538			6.54795	0.00121081		-0.00292049			6.53918	0.000687752		0.00213477				6.54619	0.000897869		-0.000873858			6.54796	-0.00295859		-0.00449406
6.56198	-0.00279139		-0.000733444			6.56375	-0.00287636		-0.00434542			6.55848	0.000698075		-0.00289071				6.55146	-0.00124795		-0.00246573			6.56374	0.00137736		-0.00275394			6.55497	0.000697982		0.002145				6.56198	0.000897265		-0.000874462			6.56375	-0.00300638		-0.00454185
6.57777	-0.00278763		-0.000729682			6.57954	-0.00291015		-0.00437921			6.57427	0.000631622		-0.00295716				6.56725	-0.00118157		-0.00239935			6.57952	0.0013734		-0.0027579			6.57076	0.000735266		0.00218228				6.57777	0.000917681		-0.000854046			6.57954	-0.0030417		-0.00457717
6.59356	-0.00276849		-0.000710543			6.59533	-0.0029036		-0.00437266			6.59006	0.000590983		-0.0029978				6.58304	-0.00114101		-0.00235879			6.59531	0.00136944		-0.00276186			6.58655	0.000813258		0.00226027				6.59356	0.000928268		-0.00084346			6.59533	-0.00303485		-0.00457032
6.60935	-0.00273445		-0.000676501			6.61112	-0.0029028		-0.00437186			6.60585	0.000600797		-0.00298799				6.59883	-0.00114999		-0.00236776			6.6111	0.00135112		-0.00278018			6.60234	0.000828055		0.00227507				6.60935	0.000953484		-0.000818243			6.61112	-0.00303401		-0.00456948
6.62514	-0.00272114		-0.00066319			6.62691	-0.00290487		-0.00437393			6.62164	0.000598821		-0.00298996				6.61462	-0.00115896		-0.00237674			6.62689	0.00137671		-0.00275459			6.61813	0.00083028		0.0022773				6.62514	0.00100824		-0.000763492			6.62691	-0.00303618		-0.00457165
6.64093	-0.00271251		-0.000654565			6.6427	-0.00290695		-0.00437601			6.63743	0.000596845		-0.00299194				6.63041	-0.00117887		-0.00239665			6.64268	0.00140071		-0.00273059			6.63391	0.000772237		0.00221925				6.64093	0.00107145		-0.000700281			6.6427	-0.00303835		-0.00457382
6.65672	-0.00275028		-0.000692337			6.65849	-0.00294246		-0.00441152			6.65322	0.00054669		-0.00304209				6.6462	-0.00120633		-0.00242411			6.65847	0.00141691		-0.00271439			6.6497	0.000714195		0.00216121				6.65672	0.00108054		-0.000691189			6.65849	-0.00307547		-0.00461094
6.67251	-0.00278805		-0.000730108			6.67427	-0.0029565		-0.00442556			6.66901	0.000552453		-0.00303633				6.66199	-0.00117824		-0.00239602			6.67426	0.00148209		-0.00264921			6.66549	0.00071651		0.00216352				6.67251	0.00108963		-0.000682097			6.67427	-0.00309014		-0.00462561
6.6883	-0.00285263		-0.000794687			6.69006	-0.00290364		-0.0043727			6.6848	0.000556194		-0.00303259				6.67778	-0.00112465		-0.00234243			6.69005	0.00151873		-0.00261257			6.68128	0.000841974		0.00228899				6.6883	0.00110018		-0.000671543			6.69006	-0.00303489		-0.00457036
6.70409	-0.00289372		-0.000835778			6.70585	-0.00288926		-0.00435832			6.70059	0.000546698		-0.00304208				6.69357	-0.00114453		-0.00236231			6.70584	0.00153411		-0.00259719			6.69707	0.000934209		0.00238122				6.70409	0.00115466		-0.000617067			6.70585	-0.00301986		-0.00455533
6.71988	-0.00291418		-0.000856237			6.72164	-0.00289207		-0.00436113			6.71638	0.000537202		-0.00305158				6.70936	-0.00116441		-0.00238219			6.72163	0.00154949		-0.00258181			6.71286	0.000948294		0.00239531				6.71988	0.00115972		-0.000612005			6.72164	-0.0030228		-0.00455827
6.73567	-0.00291149		-0.000853547			6.73743	-0.00289488		-0.00436394			6.73217	0.000509944		-0.00307884				6.72515	-0.00120516		-0.00242294			6.73742	0.00156103		-0.00257027			6.72865	0.000956648		0.00240366				6.73567	0.00119504		-0.000576688			6.73743	-0.00302574		-0.00456121
6.75146	-0.0029088		-0.000850857			6.75322	-0.00290371		-0.00437277			6.74796	0.000490811		-0.00309797				6.74094	-0.00123453		-0.00245231			6.75321	0.00156345		-0.00256785			6.74444	0.000968276		0.00241529				6.75146	0.00120639		-0.00056534			6.75322	-0.00303497		-0.00457044
6.76725	-0.00291269		-0.000854742			6.76901	-0.00290479		-0.00437385			6.76375	0.000464995		-0.00312379				6.75673	-0.001247		-0.00246478			6.769	0.00156587		-0.00256543			6.76023	0.000970939		0.00241795				6.76725	0.00121773		-0.000553993			6.76901	-0.0030361		-0.00457156
6.78304	-0.00294745		-0.000889502			6.7848	-0.00283387		-0.00430293			6.77954	0.000477404		-0.00311138				6.77252	-0.00122203		-0.00243981			6.78479	0.00158157		-0.00254973			6.77602	0.000951028		0.00239804				6.78304	0.00125971		-0.000512012			6.7848	-0.00296197		-0.00449744
6.79882	-0.00296485		-0.000906906			6.80059	-0.00276857		-0.00423763			6.79533	0.000547408		-0.00304137				6.78831	-0.00114207		-0.00235985			6.80058	0.00163086		-0.00250044			6.79181	0.000931117		0.00237813				6.79882	0.00125982		-0.000511908			6.80059	-0.00289372		-0.00442918
6.81461	-0.00295041		-0.000892463			6.81638	-0.00274001		-0.00420907			6.81111	0.00054582		-0.00304296				6.8041	-0.0011343		-0.00235208			6.81637	0.00166257		-0.00246872			6.8076	0.000921756		0.00236877				6.81461	0.00125992		-0.000511803			6.81638	-0.00286387		-0.00439934
6.8304	-0.00289756		-0.000839615			6.83217	-0.00274893		-0.00421799			6.8269	0.000544232		-0.00304455				6.81989	-0.00115507		-0.00237285			6.83216	0.00167822		-0.00245308			6.82339	0.00093801		0.00238503				6.8304	0.00125278		-0.000518948			6.83217	-0.00287319		-0.00440865
6.84619	-0.0028381		-0.000780153			6.84796	-0.00275784		-0.0042269			6.84269	0.000535208		-0.00305357				6.83568	-0.00117584		-0.00239362			6.84795	0.00168583		-0.00244547			6.83918	0.00104808		0.00249509				6.84619	0.00129494		-0.000476791			6.84796	-0.00288251		-0.00441797
6.86198	-0.00280307		-0.000745124			6.86375	-0.00281332		-0.00428238			6.85848	0.000539103		-0.00304968				6.85147	-0.00124081		-0.00245859			6.86374	0.00169344		-0.00243786			6.85497	0.0010859		0.00253291				6.86198	0.00138254		-0.000389185			6.86375	-0.0029405		-0.00447596
6.87777	-0.00276634		-0.000708396			6.87954	-0.00287753		-0.00434659			6.87427	0.000537959		-0.00305082				6.86725	-0.00124297		-0.00246075			6.87953	0.00162467		-0.00250663			6.87076	0.00106484		0.00251186				6.87777	0.00146231		-0.000309413			6.87954	-0.0030076		-0.00454307
6.89356	-0.00278028		-0.000722331			6.89533	-0.0028853		-0.00435436			6.89006	0.000536814		-0.00305197				6.88304	-0.00121491		-0.00243269			6.89532	0.00154329		-0.002588			6.88655	0.00104378		0.0024908				6.89356	0.00151165		-0.000260073			6.89533	-0.00301572		-0.00455119
6.90935	-0.00279421		-0.000736265			6.91112	-0.00284146		-0.00431052			6.90585	0.000510602		-0.00307818				6.89883	-0.00122543		-0.00244321			6.91111	0.0015195		-0.0026118			6.90234	0.00100152		0.00244854				6.90935	0.00154489		-0.000226839			6.91112	-0.00296991		-0.00450538
6.92514	-0.00282659		-0.00076864			6.92691	-0.00276662		-0.00423569			6.92164	0.000481643		-0.00310714				6.91462	-0.00123596		-0.00245374			6.9269	0.00150693		-0.00262436			6.91813	0.000933053		0.00238007				6.92514	0.00156184		-0.000209889			6.92691	-0.00289169		-0.00442715
6.94093	-0.00286855		-0.000810605			6.9427	-0.002719		-0.00418806			6.93743	0.000467395		-0.00312139				6.93041	-0.00125233		-0.00247011			6.94269	0.00149437		-0.00263693			6.93392	0.000916297		0.00236331				6.94093	0.00157879		-0.000192939			6.9427	-0.00284191		-0.00437737
6.95672	-0.00282404		-0.000766091			6.95849	-0.00269861		-0.00416767			6.95322	0.000517627		-0.00307116				6.9462	-0.00122639		-0.00244417			6.95848	0.00136155		-0.00276975			6.94971	0.000972454		0.00241947				6.95672	0.00162315		-0.000148577			6.95849	-0.0028206		-0.00435607
6.97251	-0.00274389		-0.000685941			6.97428	-0.00270544		-0.0041745			6.96901	0.000510998		-0.00307778				6.96199	-0.00122039		-0.00243817			6.97426	0.0013016		-0.0028297			6.9655	0.0010028		0.00244981				6.97251	0.00169866		-7.30718e-05			6.97428	-0.00282773		-0.0043632
6.9883	-0.00270954		-0.000651597			6.99007	-0.00271226		-0.00418132			6.9848	0.000504369		-0.00308441				6.97778	-0.00123213		-0.00244991			6.99005	0.00132218		-0.00280912			6.98129	0.000995691		0.00244271				6.9883	0.00173471		-3.70131e-05			6.99007	-0.00283487		-0.00437034
7.00409	-0.00270696		-0.000649017			7.00586	-0.00267422		-0.00414328			7.00059	0.000473116		-0.00311567				6.99357	-0.00124386		-0.00246164			7.00584	0.00133797		-0.00279333			6.99708	0.000988583		0.0024356				7.00409	0.00177862		6.88862e-06			7.00586	-0.0027951		-0.00433057
7.01988	-0.00270438		-0.000646436			7.02165	-0.00262254		-0.0040916			7.01638	0.000459876		-0.00312891				7.00936	-0.00128894		-0.00250672			7.02163	0.00132617		-0.00280513			7.01287	0.00097392		0.00242093				7.01988	0.00186059		8.88611e-05			7.02165	-0.00274109		-0.00427656
7.03567	-0.00271152		-0.000653578			7.03744	-0.00259707		-0.00406613			7.03217	0.000497911		-0.00309087				7.02515	-0.00130255		-0.00252033			7.03742	0.00131437		-0.00281693			7.02865	0.000967217		0.00241423				7.03567	0.00194005		0.00016832			7.03744	-0.00271446		-0.00424993
7.05146	-0.00273768		-0.000679731			7.05323	-0.00260317		-0.00407223			7.04796	0.00050464		-0.00308414				7.04094	-0.00131617		-0.00253395			7.05321	0.00127212		-0.00285918			7.04444	0.000953494		0.00240051				7.05146	0.00199852		0.000226797			7.05323	-0.00272084		-0.00425631
7.06725	-0.00275617		-0.000698222			7.06901	-0.00260927		-0.00407833			7.06375	0.000509593		-0.00307919				7.05673	-0.00134011		-0.00255789			7.069	0.00114893		-0.00298237			7.06023	0.000903092		0.00235011				7.06725	0.00200354		0.00023181			7.06901	-0.00272722		-0.00426269
7.08304	-0.00279779		-0.000739841			7.0848	-0.00261968		-0.00408874			7.07954	0.000504105		-0.00308468				7.07252	-0.0013914		-0.00260918			7.08479	0.00106785		-0.00306345			7.07602	0.000810028		0.00225704				7.08304	0.00200855		0.000236822			7.0848	-0.00273809		-0.00427356
7.09883	-0.0028011		-0.000743158			7.10059	-0.00264005		-0.00410911			7.09533	0.000498618		-0.00309016				7.08831	-0.00140821		-0.00262599			7.10058	0.00104986		-0.00308144			7.09181	0.000732323		0.00217934				7.09883	0.00203702		0.000265292			7.10059	-0.00275939		-0.00429486
7.11462	-0.00281047		-0.000752524			7.11638	-0.00263152		-0.00410058			7.11112	0.000524889		-0.00306389				7.1041	-0.00140459		-0.00262237			7.11637	0.00103186		-0.00309943			7.1076	0.000681708		0.00212872				7.11462	0.00205232		0.000280596			7.11638	-0.00275047		-0.00428594
7.13041	-0.00286322		-0.000805274			7.13217	-0.00258771		-0.00405677			7.12691	0.000580521		-0.00300826				7.11989	-0.00136818		-0.00258596			7.13216	0.000941008		-0.00319029			7.12339	0.000651869		0.00209888				7.13041	0.00203535		0.000263624			7.13217	-0.00270468		-0.00424015
7.1462	-0.00289147		-0.000833522			7.14796	-0.00253397		-0.00400303			7.1427	0.00059108		-0.0029977				7.13568	-0.00134696		-0.00256474			7.14795	0.000879667		-0.00325163			7.13918	0.00062203		0.00206905				7.1462	0.00201838		0.000246653			7.14796	-0.00264852		-0.00418399
7.16199	-0.00285656		-0.000798614			7.16375	-0.0024906		-0.00395966			7.15849	0.000601639		-0.00298714				7.15147	-0.00132922		-0.002547			7.16374	0.000897149		-0.00323415			7.15497	0.000584733		0.00203175				7.16199	0.00202245		0.000250728			7.16375	-0.00260318		-0.00413865
7.17778	-0.00276505		-0.0007071			7.17954	-0.00246615		-0.00393521			7.17428	0.000632915		-0.00295587				7.16726	-0.00130925		-0.00252703			7.17953	0.000890157		-0.00324114			7.17076	0.000642572		0.00208959				7.17778	0.00204108		0.000269354			7.17954	-0.00257763		-0.00411309
7.19356	-0.00267141		-0.000613463			7.19533	-0.00243797		-0.00390703			7.19006	0.000676713		-0.00291207				7.18305	-0.00128193		-0.00249971			7.19532	0.000883166		-0.00324813			7.18655	0.000663213		0.00211023				7.19356	0.00205172		0.000279998			7.19533	-0.00254818		-0.00408364
7.20935	-0.00263381		-0.000575863			7.21112	-0.00242725		-0.00389631			7.20585	0.000707585		-0.0028812				7.19884	-0.00124506		-0.00246284			7.21111	0.000708259		-0.00342304			7.20234	0.000617705		0.00206472				7.20935	0.00204819		0.000276459			7.21112	-0.00253697		-0.00407244
7.22514	-0.00262743		-0.000569484			7.22691	-0.00243047		-0.00389953			7.22164	0.000736687		-0.0028521				7.21463	-0.00118983		-0.00240761			7.2269	0.000574007		-0.00355729			7.21813	0.000572197		0.00201921				7.22514	0.00204465		0.00027292			7.22691	-0.00254033		-0.0040758
7.24093	-0.00261288		-0.000554936			7.2427	-0.00243369		-0.00390275			7.23743	0.000781123		-0.00280766				7.23042	-0.00118309		-0.00240087			7.24269	0.000559203		-0.0035721			7.23392	0.000542984		0.00199				7.24093	0.00207602		0.000304291			7.2427	-0.0025437		-0.00407917
7.25672	-0.00261428		-0.000556336			7.25849	-0.00241183		-0.00388089			7.25322	0.000802014		-0.00278677				7.2462	-0.00118803		-0.00240581			7.25848	0.000596774		-0.00353453			7.24971	0.000484321		0.00193134				7.25672	0.002103		0.000331276			7.25849	-0.00252085		-0.00405632
7.27251	-0.00261568		-0.000557737			7.27428	-0.00231542		-0.00378448			7.26901	0.000839564		-0.00274922				7.26199	-0.00118451		-0.00240229			7.27427	0.000690357		-0.00344094			7.2655	0.000430197		0.00187721				7.27251	0.00211298		0.000341254			7.27428	-0.00242008		-0.00395555
7.2883	-0.00263037		-0.000572427			7.29007	-0.00231766		-0.00378672			7.2848	0.000870756		-0.00271803				7.27778	-0.00118843		-0.00240621			7.29006	0.000752775		-0.00337852			7.28129	0.000423564		0.00187058				7.2883	0.00212296		0.000351231			7.29007	-0.00242243		-0.00395789
7.30409	-0.00264838		-0.000590434			7.30586	-0.00231991		-0.00378897			7.30059	0.00088373		-0.00270505				7.29357	-0.00119755		-0.00241533			7.30585	0.000776803		-0.0033545			7.29708	0.000370826		0.00181784				7.30409	0.00212392		0.000352188			7.30586	-0.00242477		-0.00396024
7.31988	-0.00266759		-0.000609648			7.32165	-0.00234152		-0.00381058			7.31638	0.000855627		-0.00273316				7.30936	-0.00120666		-0.00242444			7.32164	0.00078789		-0.00334341			7.31287	0.000339344		0.00178636				7.31988	0.00212487		0.000353144			7.32165	-0.00244736		-0.00398283
7.33567	-0.00264242		-0.000584477			7.33744	-0.00233575		-0.00380481			7.33217	0.000827525		-0.00276126				7.32515	-0.00118557		-0.00240335			7.33743	0.000792262		-0.00333904			7.32866	0.00038595		0.00183297				7.33567	0.00211591		0.000344181			7.33744	-0.00244134		-0.0039768
7.35146	-0.00262082		-0.00056287			7.35323	-0.00232614		-0.0037952			7.34796	0.000782827		-0.00280596				7.34094	-0.00115587		-0.00237365			7.35322	0.000796633		-0.00333467			7.34445	0.000393619		0.00184063				7.35146	0.0021109		0.000339175			7.35323	-0.00243129		-0.00396676
7.36725	-0.00261402		-0.000556072			7.36902	-0.00231654		-0.0037856			7.36375	0.000790917		-0.00279787				7.35673	-0.00112281		-0.00234059			7.36901	0.000741905		-0.00338939			7.36024	0.000389135		0.00183615				7.36725	0.00215883		0.000387099			7.36902	-0.00242125		-0.00395672
7.38304	-0.00261078		-0.000552836			7.38481	-0.00227907		-0.00374813			7.37954	0.000896073		-0.00269271				7.37252	-0.00109808		-0.00231586			7.38479	0.000740735		-0.00339056			7.37603	0.000396175		0.00184319				7.38304	0.00221851		0.000446786			7.38481	-0.00238209		-0.00391756
7.39883	-0.00260755		-0.000549601			7.4006	-0.00228277		-0.00375183			7.39533	0.000910282		-0.0026785				7.38831	-0.0010908		-0.00230858			7.40058	0.000745017		-0.00338628			7.39182	0.000394558		0.00184157				7.39883	0.00226961		0.00049788			7.4006	-0.00238596		-0.00392143
7.41462	-0.0026412		-0.000583255			7.41639	-0.00228647		-0.00375553			7.41112	0.00092449		-0.00266429				7.4041	-0.00108351		-0.00230129			7.41637	0.000749299		-0.003382			7.40761	0.000364178		0.00181119				7.41462	0.00227649		0.000504766			7.41639	-0.00238983		-0.00392529
7.43041	-0.00261226		-0.000554311			7.43218	-0.00229409		-0.00376315			7.42691	0.000931422		-0.00265736				7.41989	-0.0010809		-0.00229868			7.43216	0.0007477		-0.0033836			7.4234	0.000333799		0.00178081				7.43041	0.00227744		0.00050571			7.43218	-0.00239779		-0.00393326
7.4462	-0.00260133		-0.000543384			7.44797	-0.00224256		-0.00371162			7.4427	0.000938354		-0.00265043				7.43568	-0.0010546		-0.00227238			7.44795	0.000774317		-0.00335698			7.43918	0.00025942		0.00170644				7.4462	0.00227838		0.000506653			7.44797	-0.00234393		-0.0038794
7.46199	-0.00258452		-0.000526569			7.46375	-0.00220564		-0.0036747			7.45849	0.000961316		-0.00262747				7.45147	-0.00103626		-0.00225404			7.46374	0.000868667		-0.00326263			7.45497	0.000240205		0.00168722				7.46199	0.00226478		0.000493056			7.46375	-0.00230535		-0.00384081
7.47778	-0.00257622		-0.000518275			7.47954	-0.00220272		-0.00367178			7.47428	0.00101956		-0.00256922				7.46726	-0.00103643		-0.00225421			7.47953	0.000905861		-0.00322544			7.47076	0.000220989		0.001668				7.47778	0.00224575		0.000474023			7.47954	-0.0023023		-0.00383776
[truncated: 1,286 more rows]
[truncated: 96 more columns]

## Sheet: S1 Fig sequences
Sequence type	Strain and systematic element identifier	Amino acid sequence (aligned)
[truncated: 148 more rows]
